# Supplementary material for: Humic Acid Alleviates Fe Chlorosis in Graminaceous Plants Through Coordinated Fe-Dependent and Fe-Independent Mechanisms
Source: Front Plant Sci. 2022 Feb 2;13:803013. doi: 10.3389/fpls.2022.803013 (PMC8849133; doi:10.3389/fpls.2022.803013)
Supplement: Supplementary file 2 [file Data_Sheet_2.XLSX]

## Sheet: B-Root-72h-TTest-FC_Annotation
ProbeName	Fold change([B-72h-Root] vs Zero)	Regulation([B-72h-Root] vs Zero)	B_72_R_R1.txt:rProcessedSignal(raw)	B_72_R_R1.txt:gProcessedSignal(raw)	B_72_R_R2.txt:rProcessedSignal(raw)	B_72_R_R2.txt:gProcessedSignal(raw)	B_72_R_R3.txt:rProcessedSignal(raw)	B_72_R_R3.txt:gProcessedSignal(raw)	B_72_R_R1.txt:cy5ByCy3Signal(normalized)	B_72_R_R2.txt:cy5ByCy3Signal(normalized)	B_72_R_R3.txt:cy5ByCy3Signal(normalized)	B_72_R_R3.txt:PMA	B_72_R_R2.txt:PMA	B_72_R_R1.txt:PMA	GeneSymbol	EntrezGene	Description	Sequence	EC	EntrezGeneID	GenbankAccession	GO	GOdesc	Homology	PrimaryAccession	TIGRID Matched	TIGRID	UniGene	TAGI matched	TAGI desc	GO term	ET_name	tentative annotation
A_99_P434687	29.5071	up	518.131	15.3501	237.695	10.2215	212.281	6.48584	5.076997	4.539437	5.0325403	M	M	M			Rep: Glutaredoxin-C1 precursor - Oryza sativa subsp. japonica (Rice), partial (97%) [TC300570]	TAAAATATCATGCAAAAGTGGGCGCAAGAATAATGAAACTTAGGTCCTGTTGTACCTTCT				GO:0006118|GO:0030508|GO:0016023			TC300570		TC300570		TC392299(100.00|60)	similar to UniRef100_Q7G8Y5 Cluster: Glutaredoxin-C1 precursor; n=3; Oryza sativa|Rep: Glutaredoxin-C1 precursor - Oryza sativa subsp. japonica (Rice), partial (97%)	GO:0006118 (electron transport), GO:0016023 (cytoplasmic membrane-bound vesicle), GO:0030508 (thiol-disulfide exchange intermediate activity)	NA	similar to Cluster: Glutaredoxin-C1 precursor; n=3; Oryza sativa|Rep: Glutaredoxin-C1 precursor - Oryza sativa , partial (97%)
A_99_P567047	17.4782	up	3707.54	180.575	2643.4	146.285	2012.27	139.826	4.3597956	4.175547	3.8471196	P	P	P				AGCTAGCACTACGCACGATTCCGGAAATTTGCTTCGCTATGTTTTGTAAATATTAGTAAT							CD877715		TC365376		TC458767(100.00|60)		NA	NA	weakly similar to Cluster: Glutamate-ammonia-ligase adenylyltransferase; n=1; Corynebacterium efficiens|Rep:, partial (1%)
A_99_P209936	16.0345	up	2618.05	162.452	2059.76	147.419	2275.02	124.261	4.010406	3.8044794	4.1944385	P	P	P			Rep: Nicotianamine aminotransferase A - Hordeum vulgare (Barley), partial (42%) [TC341916]	TAAAACATCTTGCAATGCTCTGTTGTAGCTATCCAAGTCATGTACCCTACTTCTTGATGT							TA54121_4565		TC341916		TC434724(100.00|60)	homologue to UniRef100_Q9SMG7 Cluster: Nicotianamine aminotransferase A; n=1; Hordeum vulgare|Rep: Nicotianamine aminotransferase A - Hordeum vulgare (Barley), partial (42%)	NA	NA	homologue to Cluster: Nicotianamine aminotransferase A; n=1; Hordeum vulgare|Rep: Nicotianamine aminotransferase , partial (41%)
A_99_P355421	12.6177	up	3995.1	345.213	3189.57	292.628	3887.29	244.098	3.532673	3.4462223	3.9932327	P	P	P			Rep: Probable nicotianamine synthase 2 - Hordeum vulgare (Barley), partial (73%) [TC316228]	GATGTTTACACGTGAATGTCATGTACACCTTGCATGTGTAAGTGTTGATAATGATGAATT							TA98442_4565		TC316228	Ta.37977	TC412128(98.33|59);TC408326(100.00|60)	homologue to UniRef100_Q9ZQV7 Cluster: Probable nicotianamine synthase 2; n=1; Hordeum vulgare|Rep: Probable nicotianamine synthase 2 - Hordeum vulgare (Barley), partial (73%);homologue to UniRef100_Q9ZQV7 Cluster: Probable nicotianamine synthase 2; n=1; Hordeum vulgare|Rep: Probable nicotianamine synthase 2 - Hordeum vulgare (Barley), partial (73%)	GO:0005739 (mitochondrion);GO:0005739 (mitochondrion)	NA;NA	homologue to Cluster: Probable nicotianamine synthase 2; n=1; Hordeum vulgare|Rep: Probable nicotianamine, partial (73%) ;homologue to Cluster: Probable nicotianamine synthase 2; n=1; Hordeum vulgare|Rep: Probable nicotianamine, partial (73%)
A_99_P193543	12.1929	up	3260.1	232.954	2271.34	168.339	1660.11	172.93	3.8068001	3.7541022	3.2630193	P	P	P	LOC100125707	100125707	Triticum aestivum CBFIVd-4.1 mRNA, complete cds [EF028780]	TAGTAGGCAGTTTGAAGTTCCCGGTTTCTACTTTTGTGAGAAATGGACCCTAGATTGCTT	NA	100125707	EF028780	GO:0009536	plastid	GR_protein|A6MCZ7~86.29~55	EF028780	TC370027	TC349867	Ta.62711	TC370027(98.33|59);TC442816(100.00|60)	UniRef100_A0MPL8 Cluster: CBFIVd-4.1; n=1; Triticum aestivum|Rep: CBFIVd-4.1 - Triticum aestivum (Wheat), complete;UniRef100_Q2V8E3 Cluster: CBF4-like protein; n=2; Triticum aestivum|Rep: CBF4-like protein - Triticum aestivum (Wheat), complete	GO:0009536 (plastid);GO:0009536 (plastid)	NA;CBF4-like protein;CBF proteins family member^^dehydration response element binding protein [Triticum aestivum]	Cluster: CBFIVd-4.1; n=1; Triticum aestivum|Rep: CBFIVd-4.1 - Triticum aestivum (Wheat), complete;Cluster: CBF4-like protein; n=2; Triticum aestivum|Rep: CBF4-like protein - Triticum aestivum, complete
A_99_P360276	12.1795	up	498.164	42.363	259.285	21.0572	172.276	13.8069	3.555744	3.6221535	3.6412618	M	M	P			Rep: Dof zinc finger protein - Hordeum vulgare (Barley), partial (51%) [TC316155]	CTGCCTTCTGCTACTATAAAACCATGTAGCATGATACAGCTGAAATTTTGTACATTAGAT							TA100087_4565		TC316155	Ta.44773	TC389889(100.00|60);TC394447(100.00|60)	homologue to UniRef100_Q8L5E6 Cluster: Dof zinc finger protein; n=1; Hordeum vulgare|Rep: Dof zinc finger protein - Hordeum vulgare (Barley), partial (41%);homologue to UniRef100_Q8L5E6 Cluster: Dof zinc finger protein; n=1; Hordeum vulgare|Rep: Dof zinc finger protein - Hordeum vulgare (Barley), partial (51%)	NA;NA	NA;NA	similar to Cluster: Putative zinc finger DNA-binding protein; n=1; Oryza sativa Japonica Group|Rep: Putative, partial (40%) ;similar to Cluster: Putative zinc finger DNA-binding protein; n=1; Oryza sativa Japonica Group|Rep: Putative, partial (46%)
A_99_P196946	11.5639	up	8821.93	848.537	7613.49	668.005	8418.78	645.108	3.378046	3.5106268	3.7059994	P	P	P			Rep: Probable nicotianamine synthase 2 - Hordeum vulgare (Barley), partial (24%) [TC348691]	TTCTGTTGGAGCCGTCACCGTTTGTCGGGGAGTTTGATTATGTAAATTGGAGTGTTTGGT							TA49809_4565		TC348691	Ta.37977	TC421522(96.67|58);TC441551(100.00|60)	homologue to UniRef100_Q9ZQV6 Cluster: Probable nicotianamine synthase 4; n=1; Hordeum vulgare|Rep: Probable nicotianamine synthase 4 - Hordeum vulgare (Barley), complete;homologue to UniRef100_Q9ZQV7 Cluster: Probable nicotianamine synthase 2; n=1; Hordeum vulgare|Rep: Probable nicotianamine synthase 2 - Hordeum vulgare (Barley), partial (24%)	GO:0005739 (mitochondrion);NA	NA;NA	homologue to Cluster: Probable nicotianamine synthase 4; n=1; Hordeum vulgare|Rep: Probable nicotianamine, complete;homologue to Cluster: Probable nicotianamine synthase 2; n=1; Hordeum vulgare|Rep: Probable nicotianamine, partial (24%)
A_99_P171209	11.5572	up	571.42	35.6178	402.422	39.1465	346.164	36.9828	4.00388	3.3617535	3.2265284	P	M	P			FGAS056425 Triticum aestivum FGAS: Library 2 Gate 3 Triticum aestivum cDNA, mRNA sequence [CV762036]	CTTGTACTTCTCCTTGTTTCTTGACCCGGTGTCGTTTCTATCATTACATGTTTGTGCTGC			CV762036				CV762036	TC388138	TC296523	Ta.57680	TC388138(100.00|60)	homologue to UniRef100_Q9SMG7 Cluster: Nicotianamine aminotransferase A; n=1; Hordeum vulgare|Rep: Nicotianamine aminotransferase A - Hordeum vulgare (Barley), partial (16%)	NA	NA	homologue to Cluster: Nicotianamine aminotransferase A; n=1; Hordeum vulgare|Rep: Nicotianamine aminotransferase , partial (16%)
A_99_P352116	10.561	up	525.948	38.2634	298.914	31.3491	209.33	23.2915	3.7808836	3.2532358	3.1679072	M	M	M				CGTCTGCATCGATTGGATATGGTGAAGGTGTACGTACATATATAAAGCGGTTGTTTGACG							TA97401_4565		TC290763		TC382250(100.00|60)		NA	NA	similar to Cluster: Putative uncharacterized protein; n=1; Oryza sativa Indica Group|Rep: Putative, partial (38%)
A_99_P200506	10.5484	up	459.217	47.8833	369.344	41.8668	379.99	27.3905	3.2615812	3.1410847	3.7942107	M	M	P				CTGCTGCATTTCAAGTCATGTGTGGTTTGTACTATCTCTGTTTATTTCTATACGATGTTT							TA51099_4565			Ta.37977
A_99_P300276	9.31659	up	391.099	33.4307	272.504	32.6451	155.596	18.7899	3.5482872	3.061338	3.049781	M	M	P				GGTAAGAGATCAAAGAGATCAACGTAAACGACCATGTGTTTGGATAAGTTATTTATGTGA							TA81758_4565		TC317584		TC409692(100.00|60)		NA	NA	Cluster: Putative uncharacterized protein; n=1; Plasmodium vivax|Rep: Putative uncharacterized, partial (4%)
A_99_P480252	9.30648	up	108.724	11.0821	92.7893	9.70338	76.2574	8.87571	3.2943642	3.2573993	3.1029415	M	M	M			Rep: Chromosome chr18 scaffold_61, whole genome shotgun sequence - Vitis vinifera (Grape), partial (23%) [TC329728]	AAGAGAAGTAGCACCCCAGATGCCATCGCAAAGATGTGTATCCAGTGTGAGAGTAACAAT							TC329728		TC329728		TC422253(100.00|60)	weakly similar to UniRef100_A7Q7P8 Cluster: Chromosome chr18 scaffold_61, whole genome shotgun sequence; n=1; Vitis vinifera|Rep: Chromosome chr18 scaffold_61, whole genome shotgun sequence - Vitis vinifera (Grape), partial (23%)	NA	NA	similar to Cluster: Putative uncharacterized protein; n=1; Oryza sativa Indica Group|Rep: Putative, partial (22%)
A_99_P136060	9.02165	up	1688.71	210.895	1466.14	157.64	1574.23	159.664	3.0013223	3.2173128	3.3015375	P	P	P				GCCCCGTGTTGTGCAGAGAGCCAGTGATTATACTTGTACAGTATTAAAATAAGGAAGGCA	NA			GO:0016020	membrane	GR_protein|Q2RAW7~87.94~51	TA92050_4565	TC382349	TC290853	Ta.5180	TC410621(100.00|57);TC382349(100.00|60)	;	NA;GO:0016020 (membrane)	NA;NA	similar to Cluster: Major facilitator superfamily antiporter putative expressed; n=2; Oryza sativa Japonica, partial (24%) ;similar to Cluster: Major facilitator superfamily antiporter putative expressed; n=2; Oryza sativa Japonica, partial (30%)
A_99_P154527	8.57501	up	1703.71	175.048	1143.04	142.56	915.394	113.294	3.282854	3.0032387	3.0143204	P	P	P			CJ955351 Y. Ogihara unpublished cDNA library, whchul Triticum aestivum cDNA clone whchul7d15 5', mRNA sequence [CJ955351]	GAGCTTGATTAAGCATATCGAACGGCAGATAAGGCGGATGATAACTGCAAGTTATCATCC			CJ955351				CJ955351	TC397337	TC305500	Ta.53834	TC397337(100.00|60)		NA	NA	homologue to Cluster: Putative uncharacterized protein; n=1; Methylobacterium chloromethanicum CM4|Rep: Putative , partial (2%)
A_99_P408917	8.50652	up	10434.9	1044.12	7821.64	980.476	6729.16	871.58	3.3210669	2.9959176	2.9487216	P	P	P				ATCACTTAGATGTAACGGTCTTATTATAAGGAACCAGCAGGATGAGCGTGGCTAGATGTA				GO:0016020|GO:0008150|GO:0005886|GO:0042742|GO:0009536|GO:0016023			CO349327		TC279503	Ta.14669	TC370944(100.00|60)		GO:0005886 (plasma membrane), GO:0008150 (biological_process), GO:0009536 (plastid), GO:0016020 (membrane), GO:0016023 (cytoplasmic membrane-bound vesicle), GO:0042742 (defense response to bacterium)	NA	similar to Cluster: Putative uncharacterized protein; n=1; Oryza sativa Indica Group|Rep: Putative, partial (74%)
A_99_P241401	8.48247	up	66.2403	5.79532	44.1851	7.88294	70.8888	7.44119	3.5147479	2.4867551	3.2519515	M	M	M	SER1	100037548	T.aestivum mRNA for serpin WZS2 [Y11485]	TCTTCGTGTCTCATCTGTTTTCCACCAAGCGTTTGTGGAAGTGAACGAACAAGGAACTGA		100037548	Y11485				Y11485	TC413770	TC321477	Ta.1314	TC409899(98.33|59);TC413770(100.00|60)	homologue to UniRef100_P93693 Cluster: Serpin; n=1; Triticum aestivum|Rep: Serpin - Triticum aestivum (Wheat), partial (59%);UniRef100_P93693 Cluster: Serpin; n=1; Triticum aestivum|Rep: Serpin - Triticum aestivum (Wheat), complete	NA;NA	NA;serpin	homologue to Cluster: Serpin; n=1; Triticum aestivum|Rep: Serpin - Triticum aestivum (Wheat), partial (59%) ;Cluster: Serpin; n=1; Triticum aestivum|Rep: Serpin - Triticum aestivum (Wheat), complete
A_99_P196991	8.03222	up	1475.95	184.623	1033.9	156.38	1285.88	131.152	2.9989867	2.7249613	3.293449	P	P	P			Rep: Nicotianamine synthase 1 - Hordeum vulgare (Barley), partial (20%) [TC343236]	GAGTTGTGGTGTTAATTTACACACGTTACATGTAGTACAAGTACTACTTGTACCGGTAGT							TA49822_4565		TC343236		TC436049(100.00|60)	homologue to UniRef100_Q9ZQV9 Cluster: Nicotianamine synthase 1; n=1; Hordeum vulgare|Rep: Nicotianamine synthase 1 - Hordeum vulgare (Barley), partial (20%)	NA	NA	homologue to Cluster: Nicotianamine synthase 1; n=1; Hordeum vulgare|Rep: Nicotianamine synthase 1 - Hordeum, partial (20%)
A_99_P200756	7.5101	up	1341.09	174.295	947.664	143.127	1225.11	147.348	2.9438074	2.7270808	3.0556102	P	P	P			Rep: Probable nicotianamine synthase 4 - Hordeum vulgare (Barley), partial (52%) [TC284549]	ACGCGAATTTCTTGTACACCTTTGTACGTCTAAGTGTCGAGAATGATGAATTTTAGTTCA							TA51181_4565		TC284549		TC396511(100.00|60)	similar to UniRef100_Q9ZQV6 Cluster: Probable nicotianamine synthase 4; n=1; Hordeum vulgare|Rep: Probable nicotianamine synthase 4 - Hordeum vulgare (Barley), partial (52%)	NA	NA	similar to Cluster: Probable nicotianamine synthase 4; n=1; Hordeum vulgare|Rep: Probable nicotianamine, partial (51%)
A_99_P173954	7.45895	up	53.5891	5.64062	64.6296	10.5657	43.7386	6.12515	3.248016	2.6128104	2.836091	M	M	M	LOC100037590	100037590	Triticum aestivum arabinogalactan protein AGP1 mRNA, complete cds [DQ872405]	TGCTCGTGTTTAGTCAAGGAGTGCATGCCTATGTTTGAATTGCGCTACTGGTTTATTTCT		100037590	DQ872405				DQ872405	TC396955	TC305123	Ta.58303	TC396955(100.00|60)	UniRef100_Q06I74 Cluster: Arabinogalactan protein AGP1; n=1; Triticum aestivum|Rep: Arabinogalactan protein AGP1 - Triticum aestivum (Wheat), complete	NA	arabinogalactan protein AGP1;TaAGP1	Cluster: Arabinogalactan protein AGP1; n=1; Triticum aestivum|Rep: Arabinogalactan protein AGP1 -, complete
A_99_P316776	7.4412	up	375.457	55.2096	496.638	56.7872	399.119	57.6113	2.7656589	3.1285553	2.7923934	P	P	P			Rep: No apical meristem protein, expressed - Oryza sativa subsp. japonica (Rice), partial (66%) [TC344632]	TGGTGATGCTACAACTTGATGTAAACGGTCACTTTGGTGCTAGAAGTTGTGGTGTACATT							TA86597_4565		TC344632		TC437522(100.00|60)	homologue to UniRef100_Q10S65 Cluster: No apical meristem protein, expressed; n=2; Oryza sativa|Rep: No apical meristem protein, expressed - Oryza sativa subsp. japonica (Rice), partial (70%)	NA	NA	homologue to Cluster: No apical meristem protein expressed; n=2; Oryza sativa|Rep: No apical meristem protein, partial (70%)
A_99_P023324	7.27869	up	3376.81	470.616	2839.14	386.28	2774.1	379.392	2.8430405	2.877736	2.8702593	P	P	P			BJ279690 Y. Ogihara unpublished cDNA library, Wh_r Triticum aestivum cDNA clone whr4d15 5', mRNA sequence [BJ279690]	TTGTATTCTTTCTTGTATTCTTGTCCCCGTAAGGAAATAAAGCTTGGGTGTGCCATGATT			BJ279690				BJ279690	TC436196	TC343374	Ta.9048	TC436196(100.00|60)	similar to UniRef100_Q339E1 Cluster: Expressed protein; n=2; Oryza sativa Japonica Group|Rep: Expressed protein - Oryza sativa subsp. japonica (Rice), partial (16%)	NA	NA	similar to Cluster: Putative uncharacterized protein; n=1; Oryza sativa Indica Group|Rep: Putative, partial (15%)
A_99_P091605	7.14578	up	94.038	14.6362	65.8379	8.20471	53.7391	7.59332	2.683707	3.0043955	2.8231688	M	M	M			BJ258068 Y. Ogihara unpublished cDNA library, Wh_h Triticum aestivum cDNA clone whh5l22 5', mRNA sequence [BJ258068]	GCGGTGATGATTCATAGTTTTTGCTGGAACCATTTTCCTTTTTTGTTGCAAGCGTGATTT			BJ258068				BJ258068	TC403072	TC311072	Ta.34664	TC403072(100.00|60)		NA	NA	similar to Cluster: 12 days pregnant adult female placenta cDNA RIKEN full-length enriched library clone:, partial (3%)
A_99_P128505	7.04823	up	125.503	15.553	105.741	15.4395	77.2477	12.1925	3.0124536	2.7758336	2.6634986	M	M	M			FGAS062047 Triticum aestivum FGAS: Library 2 Gate 3 Triticum aestivum cDNA, mRNA sequence [CV767656]	CATGCATAAATAGTGGTGCTAGCCTTTTCTGCATAGTATGAGCATTCCCTCTGCATGCAT			CV767656				CV767656	TC442568	TC349636	Ta.46843	TC442568(100.00|60)		NA	NA	similar to Cluster: Os01g0796700 protein; n=2; Oryza sativa Japonica Group|Rep: Os01g0796700 protein - Oryza, partial (47%)
A_99_P393637	6.83302	up	55.6803	5.96708	35.1577	7.03249	45.7881	6.69524	3.2220695	2.321735	2.7737641	M	M	M				AGGAAGTATACGATAAGCTCTTGTTTTTTGAAGGGAATGCCATATGGCAAACTTTGTTCA							TA108881_4565
A_99_P360001	6.45555	up	74.2004	10.4425	74.8058	10.7323	53.7177	9.88926	2.8289592	2.8011954	2.4414632	M	M	M				TGAACTTTTAGCTTCGGACAAAGCAATGATGGATATTTCGTGTTGCTCTGGACGAAGCCT							TA99998_4565		TC342402		TC435219(100.00|60)		NA	NA	similar to Cluster: Putative uncharacterized protein; n=2; Oryza sativa|Rep: Putative uncharacterized protein, partial (8%)
A_99_P200591	6.44823	up	1610.52	273.64	1293.96	221.355	1622.21	208.164	2.5571766	2.54736	2.9621713	P	P	P			Rep: Probable nicotianamine synthase 4 - Hordeum vulgare (Barley), partial (53%) [TC296060]	GTACGTGTTATTTTTCCTACTACTGCTACTACATTTCAAGTCATGTGTTGTTTGTACTCA							TA51125_4565		TC296060		TC387666(100.00|60);TC400340(93.33|56);TC396511(89.06|57)	similar to UniRef100_Q9ZQV6 Cluster: Probable nicotianamine synthase 4; n=1; Hordeum vulgare|Rep: Probable nicotianamine synthase 4 - Hordeum vulgare (Barley), partial (53%);homologue to UniRef100_Q9ZQV7 Cluster: Probable nicotianamine synthase 2; n=1; Hordeum vulgare|Rep: Probable nicotianamine synthase 2 - Hordeum vulgare (Barley), partial (65%);similar to UniRef100_Q9ZQV6 Cluster: Probable nic…	NA;GO:0005739 (mitochondrion);NA	NA;NA;NA	similar to Cluster: Probable nicotianamine synthase 4; n=1; Hordeum vulgare|Rep: Probable nicotianamine, partial (52%) ;homologue to Cluster: Probable nicotianamine synthase 2; n=1; Hordeum vulgare|Rep: Probable nicotianamine, partial (65%) ;similar to Cluster: Probable nicotianamine synthase 4; n=1; Hordeum vulgare|Rep: Probable nicotianamine, partial (51%)
A_99_P461412	6.35928	up	146.476	23.5046	141.761	16.9414	111.86	22.6817	2.6396554	3.064834	2.3020983	M	M	M			Rep: Uncharacterized protein UL126 - Human cytomegalovirus (strain AD169) (HHV-5) (Human herpesvirus 5), partial (37%) [TC319228]	CATTATCTTGTCGTTCTATCTTGAGTTAATAAATTTGCTTGCTGCGGCAATCAAGTCTAA							TC319228		TC319228		TC411430(100.00|60)	homologue to UniRef100_P16836 Cluster: Uncharacterized protein UL126; n=1; Human herpesvirus 5 strain AD169|Rep: Uncharacterized protein UL126 - Human cytomegalovirus (strain AD169) (HHV-5) (Human herpesvirus 5), partial (37%)	NA	NA	homologue to Cluster: Uncharacterized protein UL126; n=1; Human herpesvirus 5 strain AD169|Rep: Uncharacterized, partial (37%)
A_99_P036334	6.10436	up	11369.6	2361.15	14542.7	1970.45	11816.7	1846.19	2.2676249	2.8836937	2.6782026	P	P	P			BJ270556 Y. Ogihara unpublished cDNA library, Wh_oh Triticum aestivum cDNA clone whoh8g02 5', mRNA sequence [BJ270556]	GGTGTTGATCATTGGTTCGTTCATTCCTTTATATGTGTACATATAAGTATGATGGCTTCT			BJ270556				BJ270556	TC416886	TC324506	Ta.13474	TC416886(100.00|60)	similar to UniRef100_A9LRT1 Cluster: C2H2 zinc finger protein; n=1; Triticum aestivum|Rep: C2H2 zinc finger protein - Triticum aestivum (Wheat), partial (73%)	NA	NA	similar to Cluster: C2H2 zinc finger protein; n=1; Triticum aestivum|Rep: C2H2 zinc finger protein - Triticum, partial (73%)
A_99_P247101	6.02115	up	199.636	30.2303	153.105	31.0417	150.236	22.4168	2.7233014	2.3022397	2.744576	M	M	M			Rep: Expressed protein - Oryza sativa subsp. japonica (Rice), partial (17%) [TC330673]	CACTATCTAAACACTCTTTTATTAGTTTACGGAGAGAGTACGTACCAGCCATGTAATTGG							TA66298_4565		TC330673		TC423257(100.00|59)	similar to UniRef100_Q10B90 Cluster: Expressed protein; n=2; Oryza sativa|Rep: Expressed protein - Oryza sativa subsp. japonica (Rice), partial (17%)	GO:0000786 (nucleosome), GO:0003677 (DNA binding), GO:0005634 (nucleus), GO:0006334 (nucleosome assembly), GO:0007076 (mitotic chromosome condensation), GO:0007283 (spermatogenesis)	NA	similar to Cluster: Putative uncharacterized protein; n=1; Oryza sativa Indica Group|Rep: Putative, partial (16%)
A_99_P097540	5.91653	up	11580.6	1681.74	7446.3	1431.24	7582.98	1311.72	2.7836838	2.379261	2.5313091	P	P	P			AL826557 p:537 Triticum aestivum cDNA clone F05_p537_plate_4, mRNA sequence [AL826557]	ATGCATGGTTATTACGTTAATTTGAATTTGTGTGTGGAGCGGACGTGGCCGTCTTCAGGT			AL826557				AL826557	TC430549	TC337779	Ta.36852	TC430549(100.00|60)	homologue to UniRef100_A8R3N9 Cluster: CLE family OsCLE402 protein; n=1; Oryza sativa Japonica Group|Rep: CLE family OsCLE402 protein - Oryza sativa subsp. japonica (Rice), partial (12%)	NA	NA	homologue to Cluster: CLE family OsCLE402 protein; n=1; Oryza sativa Japonica Group|Rep: CLE family OsCLE402, partial (11%)
A_99_P494077	5.84783	up	61.2283	9.46469	39.7221	6.67872	31.9556	6.1482	2.693572	2.5722985	2.377831	M	M	M				TTCTAGGTACTGGTAGCCTGAGAATATTTTACTGGTGCGGACCTCACAGTATAGCTCAAC							TC336367		TC336367		TC429092(100.00|60)		NA	NA	weakly similar to Cluster: Putative uncharacterized protein; n=1; Oryza sativa Indica Group|Rep: Putative, partial (12%)
A_99_P079820	5.78318	up	609.53	103.61	454.267	70.9069	399.637	77.8723	2.5565357	2.6795433	2.359509	P	P	P	CBF14	606349	FGAS083050 Triticum aestivum FGAS: Library 6 CAP GATE 1 Triticum aestivum cDNA, mRNA sequence [DR737833]	TGTCCAGCGAGCTGTTGAATGAGCACTGGTTTGGCGGCATGGATGCCGGATCGTTCTACT		606349	DR737833				DR737833	TC369717	TC278263	Ta.30495	TC380899(100.00|60);DR741556(100.00|60);BE217031(98.33|59);TC369717(100.00|60);TC369798(98.33|59);TC369783(95.00|57);CK218029(98.33|59)	UniRef100_Q56UQ4 Cluster: C repeat-binding factor 2; n=1; Triticum aestivum|Rep: C repeat-binding factor 2 - Triticum aestivum (Wheat), partial (95%);UniRef100_Q56UQ4 Cluster: C repeat-binding factor 2; n=1; Triticum aestivum|Rep: C repeat-binding factor 2 - Triticum aestivum (Wheat), complete;homologue to UniRef100_A0MPL5 Cluster: CBFIVc-14.1; n=1; Triticum aestivum|Rep: CBFIVc-14.1 - Triticum a…	GO:0009536 (plastid);NA;NA;NA;NA;GO:0005739 (mitochondrion);NA	NA;NA;NA;NA;NA;NA;NA	Cluster: C repeat-binding factor 2; n=1; Triticum aestivum|Rep: C repeat-binding factor 2 -, partial (95%) ;NA;NA;Cluster: C repeat-binding factor 2; n=1; Triticum aestivum|Rep: C repeat-binding factor 2 -, complete;Cluster: CBFIVc-14.1; n=1; Triticum aestivum|Rep: CBFIVc-14.1 - Triticum aestivum (Wheat), partial (96%) ;Cluster: CBFIVc-14.3; n=1; Triticum aestivum|Rep: CBFIVc-14.3 - Triticum aest…
A_99_P140583	5.63553	up	24741.3	4807.26	21501.1	3699.92	20829.6	3480.73	2.3636332	2.5388422	2.5811758	P	P	P	LOC100037616	100037616	Triticum aestivum CBFIIIc-3.1 mRNA, partial cds [EF028758]	TGACTTGTTCCCGGAAATGGACCTGTGCTCGTACTACGCGAGCCTCGCGGAGGCACTGCT		100037616	EF028758				EF028758		NP9351105	Ta.50437	DY761299(96.67|58);NP9351105(100.00|60);TC375712(95.00|57);NP9351103(98.33|59);NP9351104(96.67|58)	UniRef100_A0MPJ7 Cluster: CBFIIIc-3.2; n=1; Triticum aestivum|Rep: CBFIIIc-3.2 - Triticum aestivum (Wheat), complete;GB|EF028758.1|ABK55361.1 CBFIIIc-3.1;TaCBFIIIc-3.1; AP2 domain CBF protein; putative transcriptional activator;UniRef100_A0MPJ9 Cluster: CBFIIIc-B10; n=1; Triticum aestivum|Rep: CBFIIIc-B10 - Triticum aestivum (Wheat), complete;GB|EF028760.1|ABK55363.1 CBFIIIc-D3;TaCBFIIIc-D3; AP2 …	NA;NA;NA;NA;NA	NA;NA;NA;NA;NA	NA;NA;Cluster: CBFIIIc-B10; n=1; Triticum aestivum|Rep: CBFIIIc-B10 - Triticum aestivum (Wheat), complete;NA;NA
A_99_P349241	5.5072	up	151.775	23.0937	106.499	16.7553	68.7431	17.1924	2.716361	2.6681504	1.9994483	M	M	M			Rep: Os03g0779000 protein - Oryza sativa subsp. japonica (Rice), partial (26%) [TC314147]	TTTTTTCCATGTCGTTTTTAGTTATCACCAGACTTGGATTGTGCAACCTGTTTACGTGTT							TA96510_4565		TC314147		TC406162(100.00|60)	similar to UniRef100_Q0DN28 Cluster: Os03g0779000 protein; n=1; Oryza sativa Japonica Group|Rep: Os03g0779000 protein - Oryza sativa subsp. japonica (Rice), partial (26%)	NA	NA	similar to Cluster: Putative uncharacterized protein; n=1; Oryza sativa Japonica Group|Rep: Putative, partial (11%)
A_99_P265761	5.46674	up	39752.3	5828.59	25904.2	5295.11	22658.6	4627.44	2.769819	2.290453	2.2917738	P	P	P			Rep: Xyloglucan endotransglycosylase - Musa acuminata (Banana), partial (21%) [TC329070]	TGCTGTAACCTGTAGCCGAGTAATTCATGCATATACAGACGCTGAGATAAGATTAACTCC							TA71620_4565		TC329070		TC421586(100.00|60)	weakly similar to UniRef100_A1E369 Cluster: Xyloglucan endotransglycosylase; n=1; Musa acuminata|Rep: Xyloglucan endotransglycosylase - Musa acuminata (Banana), partial (21%)	NA	NA	similar to Cluster: OSIGBa0118P15.12 protein; n=3; Oryza sativa|Rep: OSIGBa0118P15.12 protein - Oryza sativa, partial (30%)
A_99_P362421	5.31232	up	3299.1	553.042	2496.54	541.89	2548.75	467.239	2.5766125	2.2038603	2.4475555	P	P	P			Rep: Chromosome 13 SCAF14566, whole genome shotgun sequence - Tetraodon nigroviridis (Green puffer), partial (6%) [TC343387]	TTGAGTGATTGGATTGGTCTCCTCGATCCCCTCTTCTTGTGTGCAAGGTTAATCATTCTG							TA100838_4565		TC343387		TC436210(100.00|60)	similar to UniRef100_Q4SKD2 Cluster: Chromosome 13 SCAF14566, whole genome shotgun sequence; n=1; Tetraodon nigroviridis|Rep: Chromosome 13 SCAF14566, whole genome shotgun sequence - Tetraodon nigroviridis (Green puffer), partial (6%)	NA	NA	similar to Cluster: Clathrin assembly protein at1g33340. putative; n=2; Oryza sativa Japonica Group|Rep:, partial (63%)
A_99_P385767	5.27956	up	497.664	76.7271	238.998	47.8944	229.02	50.3706	2.697364	2.3190656	2.1848197	P	M	P			Rep: Transcription factor WRKY69 - Oryza sativa subsp. indica (Rice), partial (10%) [TC357624]	TTTCGCTTTCTGTGAGGTCACGGGGATTTTTGCTTTTGGATTTGGGCACTGGTTCTTCTT							TA106941_4565		TC357624		TC450778(100.00|60)	homologue to UniRef100_Q6B6Q8 Cluster: Transcription factor WRKY69; n=2; Oryza sativa|Rep: Transcription factor WRKY69 - Oryza sativa subsp. indica (Rice), partial (10%)	NA	NA	homologue to Cluster: Transcription factor WRKY69; n=2; Oryza sativa|Rep: Transcription factor WRKY69 - Oryza, partial (10%)
A_99_P166022	5.26732	up	2126.04	414.262	1701.93	330.298	1772.23	320.687	2.3595552	2.3653288	2.4663248	P	P	P			FGAS029813 Triticum aestivum FGAS: Library 6 CAP GATE 1 Triticum aestivum cDNA, mRNA sequence [CK217811]	TAATTCTCCAGTGGGCTAAGTTTTGTCGTAAAGTATGGAGGCTGTGGCGTCCGTGTATAT			CK217811				CK217811		TC278285	Ta.56486	TC372827(100.00|60);TC379753(100.00|60);DR741802(98.33|59);TC373240(98.33|59);TC397248(100.00|60);CK217811(100.00|60);TC369739(100.00|60)	similar to UniRef100_Q2QMJ7 Cluster: BZIP transcription factor family protein, expressed; n=1; Oryza sativa Japonica Group|Rep: BZIP transcription factor family protein, expressed - Oryza sativa subsp. japonica (Rice), partial (45%);similar to UniRef100_Q0IM34 Cluster: Os12g0601800 protein; n=1; Oryza sativa Japonica Group|Rep: Os12g0601800 protein - Oryza sativa subsp. japonica (Rice), partial (…	NA;NA;NA;NA;NA;NA;NA	NA;NA;NA;NA;NA;NA;NA	similar to Cluster: Putative uncharacterized protein; n=1; Oryza sativa Indica Group|Rep: Putative, partial (45%) ;similar to Cluster: Putative uncharacterized protein; n=1; Oryza sativa Indica Group|Rep: Putative, partial (11%) ;NA;similar to Cluster: Putative uncharacterized protein; n=1; Oryza sativa Indica Group|Rep: Putative, partial (66%) ;similar to Cluster: Putative uncharacterized protei…
A_99_P140578	5.25401	up	18697.3	3903.49	17945.7	3304.33	16837.7	3020.06	2.2599955	2.4412127	2.479045	P	P	P	LOC100037617	100037617	EST195 Genes amplified from wheat FGAS cDNA libraries Triticum aestivum cDNA clone C16R1L7-A, mRNA sequence [DY761299]	ATATGTTCAGGCTTGACTTGTTCCCGGAACTGGACCTGTGCTCGTACTACGCGAGCCTCG		100037617	DY761299				DY761299		NP9351104	Ta.50436	NP9351105(96.67|58);DY761299(100.00|60);NP9351104(100.00|60)	GB|EF028758.1|ABK55361.1 CBFIIIc-3.1;TaCBFIIIc-3.1; AP2 domain CBF protein; putative transcriptional activator;UniRef100_A0MPJ7 Cluster: CBFIIIc-3.2; n=1; Triticum aestivum|Rep: CBFIIIc-3.2 - Triticum aestivum (Wheat), complete;GB|EF028759.1|ABK55362.1 CBFIIIc-3.2;TaCBFIIIc-3.2; AP2 domain CBF protein; putative transcriptional activator	NA;NA;NA	NA;NA;NA	NA;NA;NA
A_99_P366051	5.21351	up	55.2388	7.76629	43.9074	9.03512	34.9099	8.51516	2.8303854	2.2808475	2.0355315	M	M	M			Rep: Chromosome undetermined scaffold_100, whole genome shotgun sequence - Vitis vinifera (Grape), partial (11%) [TC299266]	GTTGGAAAGAAGCGATGACCCTGTTAGAAGTCATGTCTATTATCAAAGTTCAGTTCTAGC							TA102068_4565		TC299266		TC390940(100.00|60)	weakly similar to UniRef100_A7QHW0 Cluster: Chromosome undetermined scaffold_100, whole genome shotgun sequence; n=1; Vitis vinifera|Rep: Chromosome undetermined scaffold_100, whole genome shotgun sequence - Vitis vinifera (Grape), partial (11%)	NA	NA	similar to Cluster: Pentatricopeptide putative expressed; n=1; Oryza sativa Japonica Group|Rep:, partial (24%)
A_99_P140568	5.12817	up	24835.4	5438.36	24482.2	4764.94	24122	4196.85	2.1911538	2.3612032	2.522974	P	P	P	LOC100037618	100037618	Triticum aestivum CBFIIIc-B10 mRNA, complete cds [EF028761]	TGTTCAGTAGGCTTGACTTGTTCCCGGAAATGGACTTGGGCTCGTACTACGCGAGCCTCG		100037618	EF028761				EF028761	TC375712	NP9351103	Ta.50434	NP9351103(96.67|58);TC375712(100.00|60)	GB|EF028760.1|ABK55363.1 CBFIIIc-D3;TaCBFIIIc-D3; AP2 domain CBF protein; putative transcriptional activator;UniRef100_A0MPJ9 Cluster: CBFIIIc-B10; n=1; Triticum aestivum|Rep: CBFIIIc-B10 - Triticum aestivum (Wheat), complete	NA;NA	NA;NA	NA;Cluster: CBFIIIc-B10; n=1; Triticum aestivum|Rep: CBFIIIc-B10 - Triticum aestivum (Wheat), complete
A_99_P571547	5.09837	up	980.777	210.866	866.669	160.352	857.488	162.659	2.2175965	2.4342432	2.3982682	P	P	P				TCAGTTGTTCAATGCACTCCACTGTTTAGTTCACCCTGCAGTTCGTCCATACAGTAGCTT							TC366888		TC366888		TC460320(100.00|60)		NA	NA	homologue to Cluster: UPI0000DBF235 related cluster; n=1; Rattus norvegicus|Rep: unknown - Rattus norvegicus, partial (9%)
A_99_P008351	4.97966	up	139.469	24.3952	106.316	18.08	76.8459	20.9214	2.5152707	2.5558834	1.8769876	M	M	M			BJ255871 Y. Ogihara unpublished cDNA library, Wh_h Triticum aestivum cDNA clone whh2m01 5', mRNA sequence [BJ255871]	TTGCTACTGTTCAGCTGCTTTTCTCTCAATATATTTTAGCTTCAGGTGTTCGAGAAAAAA			BJ255871				BJ255871			Ta.3958
A_99_P325666	4.95381	up	19411.2	3955.47	17759.2	3574.72	16325.7	3274.1	2.2949715	2.312663	2.3179786	P	P	P			Rep: Expansin-like A2 precursor - Oryza sativa subsp. japonica (Rice), partial (67%) [TC311418]	AGAGTGGAAGTGACGCCGCGATACACGAATCAACCTTGTACAGTAGAGTCTTTTGCTTTT							TA89252_4565		TC311418	Ta.31729	TC403428(100.00|59)	similar to UniRef100_Q7XCL0 Cluster: Expansin-like A2 precursor; n=1; Oryza sativa Japonica Group|Rep: Expansin-like A2 precursor - Oryza sativa subsp. japonica (Rice), partial (67%)	NA	NA	similar to Cluster: Expansin-like A2 precursor; n=1; Oryza sativa Japonica Group|Rep: Expansin-like A2, partial (67%)
A_99_P555467	4.93519	up	164.299	41.066	191.076	37.2555	163.536	27.917	2.0003052	2.3586192	2.5503917	M	P	P			Rep: Glycerophosphoryl diester phosphodiesterase 2-like - Oryza sativa subsp. japonica (Rice), partial (29%) [TC361114]	TCTTTGAAACGTGAGTTCCTTCATCACAGCATGGAGATCATCTTTTTAATGTTGTTTTCT							BF485315		TC361114	Ta.55750	TC454352(100.00|60)	similar to UniRef100_Q6ESM8 Cluster: Glycerophosphoryl diester phosphodiesterase 2-like; n=1; Oryza sativa Japonica Group|Rep: Glycerophosphoryl diester phosphodiesterase 2-like - Oryza sativa subsp. japonica (Rice), partial (29%)	NA	NA	similar to Cluster: Putative uncharacterized protein; n=2; Oryza sativa|Rep: Putative uncharacterized protein, partial (24%)
A_99_P445017	4.91898	up	552.699	121.746	561.717	106.524	478.899	96.3214	2.1826158	2.3986673	2.3137937	P	P	P			Rep: No apical meristem protein, expressed - Oryza sativa subsp. japonica (Rice), partial (9%) [TC308219]	GGTGGTGATGTTTAACATGACAGTTGCAACTAAGATTGCAACGAATTAACATAGGAAACT							TC308219		TC308219		TC400146(100.00|60)	UniRef100_Q10S65 Cluster: No apical meristem protein, expressed; n=2; Oryza sativa|Rep: No apical meristem protein, expressed - Oryza sativa subsp. japonica (Rice), partial (9%)	NA	NA	Cluster: No apical meristem protein expressed; n=2; Oryza sativa|Rep: No apical meristem protein, partial (9%)
A_99_P153742	4.90116	up	7125.87	1060.17	4292.82	922.508	3119.39	828.722	2.7487726	2.218292	1.9123058	P	P	P			CJ921503 Y. Ogihara unpublished cDNA library, whchan Triticum aestivum cDNA clone whchan14l18 5', mRNA sequence [CJ921503]	GGTTTGATGTGTTTCCATATTGAAGGTGAAGCTCTACATTCCTACAAATCAGGGTTGTTC			CJ921503				CJ921503	TC399237	TC307335	Ta.53648	TC399237(100.00|60)	similar to UniRef100_Q9CAN4 Cluster: F-box protein PP2-A11; n=1; Arabidopsis thaliana|Rep: F-box protein PP2-A11 - Arabidopsis thaliana (Mouse-ear cress), partial (36%)	NA	NA	similar to Cluster: Putative uncharacterized protein; n=1; Oryza sativa Japonica Group|Rep: Putative, partial (30%)
A_99_P541622	4.80416	up	967.321	151.501	561.229	129.344	491.38	122.777	2.6746712	2.117375	2.0008044	P	P	P			Rep: Nitrite reductase [NAD(P)H], large subunit - marine gamma proteobacterium HTCC2143, partial (3%) [TC356044]	CAAGGTACACGAACTATGTATTATATAACATGAGAAGCTGCAATCAACTAAGGCTCATTC							BQ620613		TC356044	Ta.1156	TC449157(100.00|60);TC404479(100.00|60)	weakly similar to UniRef100_A0YDM9 Cluster: Nitrite reductase [NAD(P)H], large subunit; n=1; marine gamma proteobacterium HTCC2143|Rep: Nitrite reductase [NAD(P)H], large subunit - marine gamma proteobacterium HTCC2143, partial (3%);homologue to UniRef100_A8I699 Cluster: NO synthase-like protein; n=1; Chlamydomonas reinhardtii|Rep: NO synthase-like protein - Chlamydomonas reinhardtii, partial (3%)	NA;NA	NA;NA	weakly similar to Cluster: Nitrite reductase [NAD(P)H] large subunit; n=1; marine gamma proteobacterium HTCC2143|Rep:, partial (2%) ;similar to Cluster: Putative uncharacterized protein OJ1651_D06.1; n=3; Oryza sativa|Rep: Putative, partial (65%)
A_99_P502197	4.78442	up	18175.5	2879.88	10736.5	2227.62	7806.62	2168.24	2.6579113	2.2689428	1.848175	P	P	P			Rep: Os04g0591100 protein - Oryza sativa subsp. japonica (Rice), partial (76%) [TC339870]	CGTAGTTTTTACTCTTGTGGTAGCTAGCGGTACTAAGTTTTGCAACTTTGTGTCTATAGG				GO:0008150|GO:0005488|GO:0009536			TC339870		TC339870
A_99_P507512	4.68754	up	5910.64	1241.68	4893.35	999.564	4202.66	950.85	2.2510242	2.2914505	2.1440134	P	P	P			Rep: Ripening-related protein 3 precursor - Oryza sativa subsp. japonica (Rice), partial (33%) [TC342184]	TTGCCGATCAAATATATGTAATGTTCTCGCTGTTCACGGTTATTACAACTTCAATTCATC							TA90130_4565		TC342184		TC434784(98.33|59)	similar to UniRef100_Q9FWT5 Cluster: Ripening-related protein 3 precursor; n=2; Oryza sativa Japonica Group|Rep: Ripening-related protein 3 precursor - Oryza sativa subsp. japonica (Rice), partial (33%)	NA	NA	similar to Cluster: Ripening-related protein 3 precursor; n=2; Oryza sativa Japonica Group|Rep:, partial (33%)
A_99_P519027	4.68469	up	18080.1	4489.97	19164.5	3762.57	17421.9	3475.56	2.0096245	2.3486462	2.3255863	P	P	P			Rep: C2H2 zinc finger protein - Triticum aestivum (Wheat), partial (77%) [TC347209]	TGTTAACCATTGGTTGGTTCATTCCTTTATATGTGTACATATACAAGTGTGACTTCCTCA							TC347209		TC347209		TC440118(100.00|60)	similar to UniRef100_A9LRT1 Cluster: C2H2 zinc finger protein; n=1; Triticum aestivum|Rep: C2H2 zinc finger protein - Triticum aestivum (Wheat), partial (77%)	NA	NA	similar to Cluster: C2H2 zinc finger protein; n=1; Triticum aestivum|Rep: C2H2 zinc finger protein - Triticum, partial (77%)
A_99_P136130	4.63658	up	59.4558	12.2764	46.506	9.46821	42.4311	10.1264	2.2759318	2.2962527	2.0669942	M	M	M			BJ303490 Y. Ogihara unpublished cDNA library, Wh_yd Triticum aestivum cDNA clone whyd19m22 5', mRNA sequence [BJ303490]	CTTGTACCAGACCAAATTGTTCATGTAATCTTCAAAACTAAACAGCAAGGATGAATTCGT			BJ303490				BJ303490	TC387390	TC295799	Ta.49031	TC387390(100.00|60)	homologue to UniRef100_Q0JB65 Cluster: Os04g0553500 protein; n=1; Oryza sativa Japonica Group|Rep: Os04g0553500 protein - Oryza sativa subsp. japonica (Rice), partial (69%)	NA	NA	homologue to Cluster: OSIGBa0143N19.9 protein; n=3; Oryza sativa|Rep: OSIGBa0143N19.9 protein - Oryza sativa, partial (40%)
A_99_P649147	4.5941	up	113.981	30.6683	145.378	23.313	90.1415	21.5459	1.8939718	2.6405993	2.0647779	M	M	M	LOC606383	606383	Triticum aestivum clone TaE15005D08 low molecular weight glutenin mRNA, complete cds [AY831785]	GTCCCCCAAACGTCATGTGTGACCCGCAAACTAGTAGTTAAATTTTGGAATAAAATACAA		606383	AY831785				AY831785	TC369120		Ta.62231
A_99_P570732	4.57873	up	1063.99	262.498	974.358	200.754	910.231	186.543	2.019104	2.27902	2.2867203	P	P	P				CTTAGCCTGGGTATAAATACCCCCATGTACTGATCGTTGTGGATTGAAGTGTGAAGTGAG							BQ804296		TC366616		TC460021(100.00|60)		NA	NA	Cluster: Putative uncharacterized protein; n=1; Leishmania infantum|Rep: Putative uncharacterized, partial (2%)
A_99_P153042	4.51891	up	87.2702	14.6911	60.0415	13.523	81.3872	23.2619	2.5705428	2.1505451	1.8068348	M	M	M			CJ878398 Y. Ogihara unpublished cDNA library, whthls Triticum aestivum cDNA clone whthls28k13 5', mRNA sequence [CJ878398]	TCCCAGCTACTGTGATTGTACCATTCATGTGAGATCTAAATATACACACCAGATTTATGT			CJ878398				CJ878398	TC415605	TC323265	Ta.53473	TC415605(100.00|60);TC439574(100.00|60)	weakly similar to UniRef100_Q4RR78 Cluster: Chromosome 14 SCAF15003, whole genome shotgun sequence; n=1; Tetraodon nigroviridis|Rep: Chromosome 14 SCAF15003, whole genome shotgun sequence - Tetraodon nigroviridis (Green puffer), partial (5%);	NA;NA	NA;NA	weakly similar to Cluster: Chromosome 14 SCAF15003 whole genome shotgun sequence; n=1; Tetraodon nigroviridis|Rep:, partial (4%) ;NA
A_99_P025554	4.48138	up	127.634	34.336	91.5308	20.4047	78.0069	14.4528	1.8942181	2.1653576	2.4322534	M	M	P			BJ233741 Y. Ogihara unpublished cDNA library, Wh_e Triticum aestivum cDNA clone whe7a11 5', mRNA sequence [BJ233741]	CTGTGTGTGATCAACATTGATCTGTCTTTGATGCTGATAGAAGTAAAAGACATGCAGTTA			BJ233741				BJ233741	TC421686	TC329174	Ta.9889	TC421686(100.00|60)	similar to UniRef100_A8H1M8 Cluster: TonB-dependent receptor plug; n=1; Shewanella pealeana ATCC 700345|Rep: TonB-dependent receptor plug - Shewanella pealeana ATCC 700345, partial (3%)	NA	NA	similar to Cluster: TonB-dependent receptor plug; n=1; Shewanella pealeana ATCC 700345|Rep: TonB-dependent, partial (2%)
A_99_P335176	4.48107	up	10859.3	2363.67	8764.33	1864.44	7226.7	1734.52	2.199828	2.2329016	2.0588026	P	P	P				CAAGCCTGTGGAGCTGTGGATCTTTCTTTTGCAGATTGAAAGCAAACTTGTCGAGCTATG							TA92105_4565		TC342955		TC435772(98.33|59)		GO:0016023 (cytoplasmic membrane-bound vesicle)	NA	similar to Cluster: Putative uncharacterized protein; n=1; Oryza sativa Indica Group|Rep: Putative, partial (68%)
A_99_P209956	4.46093	up	470.511	124.031	375.835	96.489	458.526	76.3212	1.9235206	1.9616637	2.5868468	P	P	P				TCCCTTCAAGATGGTCTTGAAAGGATCAAATCATTCTGTCAAAGGAACAAGAAGAAGAAT							TA54130_4565		TC294366	Ta.57617	TC440979(100.00|60);TC385932(100.00|60);TC444824(100.00|57)	homologue to UniRef100_Q9SMG7 Cluster: Nicotianamine aminotransferase A; n=1; Hordeum vulgare|Rep: Nicotianamine aminotransferase A - Hordeum vulgare (Barley), partial (39%);homologue to UniRef100_Q9SMG7 Cluster: Nicotianamine aminotransferase A; n=1; Hordeum vulgare|Rep: Nicotianamine aminotransferase A - Hordeum vulgare (Barley), partial (66%);homologue to UniRef100_Q9SMG7 Cluster: Nicotianamin…	NA;GO:0004838 (tyrosine transaminase activity), GO:0005575 (cellular_component), GO:0005739 (mitochondrion), GO:0008483 (transaminase activity), GO:0009058 (biosynthetic process), GO:0009536 (plastid), GO:0010189 (vitamin E biosynthetic process);NA	NA;NA;NA	homologue to Cluster: Nicotianamine aminotransferase A; n=1; Hordeum vulgare|Rep: Nicotianamine aminotransferase , partial (39%) ;homologue to Cluster: Nicotianamine aminotransferase A; n=1; Hordeum vulgare|Rep: Nicotianamine aminotransferase , partial (66%) ;homologue to Cluster: Nicotianamine aminotransferase A; n=1; Hordeum vulgare|Rep: Nicotianamine aminotransferase , partial (24%)
A_99_P358271	4.44752	up	115.792	27.9374	71.4273	12.9695	68.9675	17.8947	2.05126	2.461352	1.9463868	M	M	M			Rep: Chromosome chr5 scaffold_156, whole genome shotgun sequence - Vitis vinifera (Grape), partial (23%) [TC335374]	CCTATTAATCATCTCCATTGTGCCCAGGAAGCAGAGTTCTTGAAATCACCACCACTCTGT							TA99414_4565		TC335374		TC428078(96.67|58);BJ258474(100.00|60)	similar to UniRef100_A7QS69 Cluster: Chromosome chr5 scaffold_156, whole genome shotgun sequence; n=1; Vitis vinifera|Rep: Chromosome chr5 scaffold_156, whole genome shotgun sequence - Vitis vinifera (Grape), partial (23%);weakly similar to UniRef100_Q6EP94 Cluster: Dehydration-responsive family protein-like; n=1; Oryza sativa Japonica Group|Rep: Dehydration-responsive family protein-like - Oryza…	NA;NA	NA;NA	similar to Cluster: Putative uncharacterized protein; n=1; Oryza sativa Indica Group|Rep: Putative, partial (36%) ;NA
A_99_P265771	4.38268	up	31927.6	6027.26	21175	5293.25	18455.8	4645.84	2.4052324	2.0001364	1.9900666	P	P	P			Rep: Chromosome chr11 scaffold_56, whole genome shotgun sequence - Vitis vinifera (Grape), partial (50%) [TC357629]	CCTGTAGCCGTGTAATTCATGCATATCCAGACGCTGAGATAAGATTAACGCATTTCTGAA							TA71622_4565		TC357629		TC424744(100.00|60)	weakly similar to UniRef100_A7Q6I2 Cluster: Chromosome chr11 scaffold_56, whole genome shotgun sequence; n=1; Vitis vinifera|Rep: Chromosome chr11 scaffold_56, whole genome shotgun sequence - Vitis vinifera (Grape), partial (50%)	GO:0005739 (mitochondrion), GO:0016023 (cytoplasmic membrane-bound vesicle)	NA	similar to Cluster: OSIGBa0118P15.12 protein; n=3; Oryza sativa|Rep: OSIGBa0118P15.12 protein - Oryza sativa, partial (60%)
A_99_P553377	4.3806	up	1210.8	228.908	875.335	193.777	624.522	177.512	2.4031177	2.1754394	1.8148311	P	P	P				AGATCACATCCGAACATGTAAAATTAGTAGCTTATGAATGAATTGATCGTTGGAATTGCC							TC360358		TC360358		TC453569(100.00|60)		NA	NA	similar to Cluster: Putative uncharacterized protein OJ1124_H03.7; n=2; Oryza sativa|Rep: Putative, partial (4%)
A_99_P351451	4.37341	up	7681.3	1706.96	6675.87	1414.05	5292.25	1344.12	2.1699238	2.2391272	1.9772235	P	P	P			FGAS055861 Triticum aestivum FGAS: Library 2 Gate 3 Triticum aestivum cDNA, mRNA sequence [CV761473]	TGAGTTTTAGACATTAGATAGCTAGTGCTCATCAGTTGTTTCCTGCATCTTTAGTTGTGT			CV761473				CV761473	TC412961	TC327392	Ta.48719	TC412961(95.08|58);TC419852(100.00|60)	similar to UniRef100_A6PV85 Cluster: Chromosome segregation ATPases-like protein; n=1; Victivallis vadensis ATCC BAA-548|Rep: Chromosome segregation ATPases-like protein - Victivallis vadensis ATCC BAA-548, partial (3%);weakly similar to UniRef100_Q6H5V2 Cluster: AP2 domain-containing transcription factor-like; n=1; Oryza sativa Japonica Group|Rep: AP2 domain-containing transcription factor-like …	NA;NA	NA;NA	similar to Cluster: Chromosome segregation ATPases-like protein; n=1; Victivallis vadensis ATCC BAA-548|Rep:, partial (3%) ;weakly similar to Cluster: AP2 domain-containing transcription factor-like; n=1; Oryza sativa Japonica Group|Rep: AP2 , partial (18%)
A_99_P399897	4.33288	up	256.679	62.3306	210.631	49.9897	221.515	47.2505	2.0419545	2.0750175	2.2290025	P	P	P			Rep: Cob(II)yrinic acid a,c-diamide reductase - Methylobacterium sp. 4-46, partial (4%) [TC356742]	GGTGCACACATGTACAAGAAAGACGCGTAGGCACATTGCATTGCGTATTATTTTGATCTG							TA110411_4565		TC356742		TC449841(100.00|60)	weakly similar to UniRef100_A5NXL0 Cluster: Cob(II)yrinic acid a,c-diamide reductase; n=1; Methylobacterium sp. 4-46|Rep: Cob(II)yrinic acid a,c-diamide reductase - Methylobacterium sp. 4-46, partial (4%)	NA	NA	similar to Cluster: Putative uncharacterized protein; n=2; Oryza sativa|Rep: Putative uncharacterized protein, partial (84%)
A_99_P157952	4.31771	up	66.2854	14.237	103.43	23.521	78.2492	19.9025	2.2190418	2.136632	1.9751239	M	M	M			FGAS050964 Triticum aestivum FGAS: TaLt7 Triticum aestivum cDNA, mRNA sequence [CK166754]	TAGGGGCTTCGCATGGCCTTTTCATTTAGCATTATCTTAATTCAAAACCTTGGTAAAAGA			CK166754				CK166754	TC370725		Ta.54664
A_99_P341871	4.31424	up	6696.4	1402.06	4814.31	1162.98	3978.1	979.493	2.2558413	2.0495074	2.0219707	P	P	P				CGTGTGCATATGGCAACCTGTCTGTTGTTACATCACACTATGTATGTTGTATCCAGATTC							TA94150_4565				TC395450(93.33|56)	weakly similar to UniRef100_A7P8I0 Cluster: Chromosome chr3 scaffold_8, whole genome shotgun sequence; n=1; Vitis vinifera|Rep: Chromosome chr3 scaffold_8, whole genome shotgun sequence - Vitis vinifera (Grape), partial (32%)	GO:0009536 (plastid)	NA	similar to Cluster: Leucine Rich Repeat family protein expressed; n=3; Oryza sativa|Rep: Leucine Rich Repeat, partial (64%)
A_99_P117560	4.28308	up	41.1808	10.4828	29.7678	6.68903	27.9393	6.21655	1.9739487	2.1538823	2.1681101	M	M	M			CJ521099 Y.Ogihara unpublished cDNA library Wh_CSEC Triticum aestivum cDNA clone rwhcs1p14 3', mRNA sequence [CJ521099]	GTTTATGATATTTGAAGTTCAAAGTGTCTGGCTACTGTGCTCCCATTTTATGTCTACATT			CJ521099				CJ521099	TC420805		Ta.43396
A_99_P074325	4.27265	up	1906.49	384.271	1263.01	292.338	923.865	253.883	2.3107214	2.1111507	1.8635168	P	P	P	LOC543122	543122	Triticum aestivum dehydration response element binding protein mRNA, partial cds [AY428036]	TCTCTGTTTTACATGTCGTCCGTCGACTTGCTGGAGCTCGACGAGGAGCAGTGGTTTGGC	NA	543122	AY428036	GO:0009536	plastid	GR_protein|Q7XJI0~80.42~66	AY428036	TC442816	TC278577	Ta.28791	TC369045(94.92|56);CK210362(94.92|56);TC370027(100.00|60);DR738834(93.33|56);CK214302(93.33|56);TC442816(100.00|60)	UniRef100_A0MPM4 Cluster: CBFIVd-B22; n=1; Triticum aestivum|Rep: CBFIVd-B22 - Triticum aestivum (Wheat), partial (96%);UniRef100_A0MPM4 Cluster: CBFIVd-B22; n=1; Triticum aestivum|Rep: CBFIVd-B22 - Triticum aestivum (Wheat), partial (42%);UniRef100_A0MPL8 Cluster: CBFIVd-4.1; n=1; Triticum aestivum|Rep: CBFIVd-4.1 - Triticum aestivum (Wheat), complete;UniRef100_A0MPL9 Cluster: CBFIVd-B4; n=1; Tr…	GO:0009536 (plastid);NA;GO:0009536 (plastid);NA;NA;GO:0009536 (plastid)	NA;NA;NA;NA;NA;CBF4-like protein;CBF proteins family member^^dehydration response element binding protein [Triticum aestivum]	Cluster: CBFIVd-B22; n=1; Triticum aestivum|Rep: CBFIVd-B22 - Triticum aestivum (Wheat), partial (95%) ;NA;Cluster: CBFIVd-4.1; n=1; Triticum aestivum|Rep: CBFIVd-4.1 - Triticum aestivum (Wheat), complete;NA;NA;Cluster: CBF4-like protein; n=2; Triticum aestivum|Rep: CBF4-like protein - Triticum aestivum, complete
A_99_P452502	4.25632	up	161.709	34.1139	122.893	32.742	84.1288	19.4119	2.2449722	1.9081885	2.115655	M	M	P			Rep: PE-PGRS family protein - Mycobacterium tuberculosis (strain F11), partial (3%) [TC313434]	CTATTCGGTGTTCGGTGTACGTTCAGTTTCCGGACATCAAAAACCGTAATCACCGAAGAA							TC313434		TC313434		TC405445(100.00|60)	similar to UniRef100_A1QRH0 Cluster: PE-PGRS family protein; n=1; Mycobacterium tuberculosis F11|Rep: PE-PGRS family protein - Mycobacterium tuberculosis (strain F11), partial (3%)	NA	NA	similar to Cluster: PE-PGRS family protein; n=1; Mycobacterium bovis BCG str. Pasteur 1173P2|Rep: PE-PGRS, partial (1%)
A_99_P237546	4.23944	up	2286.03	477.424	1803.79	393.118	1200.11	346.05	2.2595024	2.197999	1.794117	P	P	P			Rep: CONSTANS-like protein - Hordeum vulgare var. distichum (Two-rowed barley), partial (83%) [TC316419]	GCATGCATGCACGCACAGCTTCCTCTAGCATTTGATCAACCAATTGTATATGCATGATTA							TA63737_4565		TC316419		CJ735763(88.89|56);TC408507(100.00|60)	UniRef100_Q8L4X3 Cluster: CONSTANS-like protein; n=1; Hordeum vulgare subsp. vulgare|Rep: CONSTANS-like protein - Hordeum vulgare var. distichum (Two-rowed barley), partial (10%);homologue to UniRef100_Q8L4X3 Cluster: CONSTANS-like protein; n=1; Hordeum vulgare subsp. vulgare|Rep: CONSTANS-like protein - Hordeum vulgare var. distichum (Two-rowed barley), partial (83%)	NA;GO:0009536 (plastid)	NA;NA	NA;homologue to Cluster: CONSTANS-like protein; n=1; Hordeum vulgare subsp. vulgare|Rep: CONSTANS-like protein -, partial (83%)
A_99_P015234	4.19635	up	2157.25	445.683	1511.68	379.211	1333.29	348.149	2.2751074	1.9950782	1.9372177	P	P	P			BJ302601 Y. Ogihara unpublished cDNA library, Wh_yd Triticum aestivum cDNA clone whyd15p17 5', mRNA sequence [BJ302601]	CAAGTGTGTGTAGATAGTGTCTTAGTTTGTAACTCCAAATCAATCAACGAAATCCACTTT			BJ302601				BJ302601	TC431998	TC339214	Ta.6342	TC431998(100.00|60)	similar to UniRef100_A7P4R3 Cluster: Chromosome chr4 scaffold_6, whole genome shotgun sequence; n=2; Vitis vinifera|Rep: Chromosome chr4 scaffold_6, whole genome shotgun sequence - Vitis vinifera (Grape), partial (15%)	NA	NA	homologue to Cluster: Putative uncharacterized protein; n=1; Oryza sativa Indica Group|Rep: Putative, partial (16%)
A_99_P080260	4.1842	up	77.7187	22.9863	65.9009	16.2392	67.2831	12.6024	1.7574888	2.020823	2.4165473	M	M	M	ALMT1	543388	Triticum aestivum almt1-1 mRNA for aluminum-activated malate transporter, complete cds [AB081803]	AGACTATATGGTGAAGAACATGGTAGTACTATAGTAGTACTATGTATCGATACTGGAGGG	NA	543388	AB081803	GO:0016020	membrane	GR_protein|A2XTB2~86.79~77	AB081803	TC368653	TC277188	Ta.30659	TC397445(98.33|59);TC368653(100.00|60)	UniRef100_Q3SBD8 Cluster: ALMT1; n=1; Triticum aestivum|Rep: ALMT1 - Triticum aestivum (Wheat), partial (49%);UniRef100_Q76LB1 Cluster: Aluminum-activated malate transporter; n=2; Triticum aestivum|Rep: Aluminum-activated malate transporter - Triticum aestivum (Wheat), complete	NA;GO:0016020 (membrane)	NA;ALMT1;membrane protein; aluminium-tolerance protein^^aluminum-activated malate transporter type I;TaALMT1	Cluster: ALMT1; n=1; Triticum aestivum|Rep: ALMT1 - Triticum aestivum (Wheat), partial (48%) ;Cluster: Aluminum-activated malate transporter; n=2; Triticum aestivum|Rep: Aluminum-activated, complete
A_99_P437012	4.13301	up	965.058	193.597	612.019	144.511	511.133	152.847	2.3175611	2.0823994	1.7416153	P	P	P			Rep: Susceptibility antioxidant protein - Oryza sativa (Rice), partial (81%) [TC302333]	TGCTTTGCTGTAACACACTTATTAGCTTGGCTTATTTTAAATAAGATTCAGAGTCTGTCC				GO:0008150|GO:0003674|GO:0005575			TC302333		TC302333		TC394074(100.00|60)	similar to UniRef100_Q8S336 Cluster: Susceptibility antioxidant protein; n=3; Oryza sativa|Rep: Susceptibility antioxidant protein - Oryza sativa (Rice), partial (81%)	GO:0003674 (molecular_function), GO:0005575 (cellular_component), GO:0008150 (biological_process)	NA	similar to Cluster: Putative uncharacterized protein; n=1; Oryza sativa Indica Group|Rep: Putative, partial (57%)
A_99_P045567	4.04441	up	274.641	57.6453	166.938	38.7258	89.1499	27.6765	2.2522733	2.1079412	1.6875744	M	M	P				TATGTAGGTACAATATATGCGTCCGAACCAACATGTATTTGGATGGTAAGGAGGAAAAAA								TC451480
A_99_P149637	4.00944	up	797.408	198.955	635.999	149.487	562.862	148.912	2.0028784	2.089001	1.9183259	P	P	P			CJ804901 Y. Ogihara unpublished cDNA library, whsct Triticum aestivum cDNA clone whsct32g17 5', mRNA sequence [CJ804901]	TGAGGTTTCAGTGTTAACCATATGAAATCCTGAGGCTATCATGCCATATTTTTACTGAGC			CJ804901				CJ804901	TC447779	TC354739	Ta.52694	TC447779(100.00|60)		NA	NA	similar to Cluster: Vacuolar protein sorting-associated protein 13B (Cohen syndrome protein 1).; n=1; Danio, partial (1%)
A_99_P210216	3.98067	up	28633.5	5531.53	16926.7	4697.77	15585.7	4608.6	2.371952	1.8492538	1.7578268	P	P	P			Rep: Chromosome chr11 scaffold_56, whole genome shotgun sequence - Vitis vinifera (Grape), partial (89%) [TC313345]	CCTGGTGTGAGATAAGTTAAGGAGCACAATTTATCATGTGCTGCTGGTAATGCATTATGC							TA54205_4565		TC278748		TC370207(100.00|60);TC386853(100.00|60)	;UniRef100_O56327 Cluster: Small tumor anitgen t-ag; n=1; Simian virus 40|Rep: Small tumor anitgen t-ag - Simian virus 40 (SV40), partial (14%)	NA;NA	NA;NA	similar to Cluster: OSIGBa0118P15.1 protein; n=2; Oryza sativa|Rep: OSIGBa0118P15.1 protein - Oryza sativa, partial (42%) ;Cluster: Small tumor anitgen t-ag; n=1; Simian virus 40|Rep: Small tumor anitgen t-ag - Simian, partial (13%)
A_99_P116020	3.97604	up	312.742	89.2619	284.17	68.6861	251.66	58.0353	1.8088578	2.0486627	2.1164742	P	P	P			CJ692259 Y.Ogihara unpublished cDNA library Wh_RDr Triticum aestivum cDNA clone whrd8j10 5', mRNA sequence [CJ692259]	CGTGCTCTGATCTCGTTTTTGGTTCATAATATTCAGTTGCTGCTTTGCCGGCTTTGTTTT			CJ692259				CJ692259	TC433978	TC341163	Ta.42961	TC433978(100.00|60)		NA	NA	similar to Cluster: Putative uncharacterized protein; n=2; Oryza sativa|Rep: Putative uncharacterized protein, partial (21%)
A_99_P510387	3.9685	up	5381.4	1282.59	4552.3	1161.81	3960	1041.65	2.068921	1.9702283	1.9266329	P	P	P			BJ280150 Y. Ogihara unpublished cDNA library, Wh_r Triticum aestivum cDNA clone whr6m05 5', mRNA sequence [BJ280150]	AGATCTTTTGTTTTGTGTGATCATGTTATCTTGTCCTCGTGAGTAAACAAAGTTTGTGTG			BJ280150				BJ280150	TC437549	TC343423	Ta.5286	TC437549(95.00|57);TC436252(100.00|60)	weakly similar to UniRef100_Q6GV23 Cluster: Rhomboid-like protease 5; n=2; Toxoplasma gondii|Rep: Rhomboid-like protease 5 - Toxoplasma gondii, partial (4%);similar to UniRef100_Q339E1 Cluster: Expressed protein; n=2; Oryza sativa Japonica Group|Rep: Expressed protein - Oryza sativa subsp. japonica (Rice), partial (16%)	NA;NA	NA;NA	Cluster: PREDICTED: hypothetical protein; n=1; Rattus norvegicus|Rep: PREDICTED: hypothetical, partial (5%) ;similar to Cluster: Putative uncharacterized protein; n=1; Oryza sativa Indica Group|Rep: Putative, partial (15%)
A_99_P055749	3.94046	up	316.668	95.7689	304.105	72.728	302.12	68.2716	1.7253422	2.0639877	2.145762	P	P	P			FGAS056231 Triticum aestivum FGAS: Library 2 Gate 3 Triticum aestivum cDNA, mRNA sequence [CV761843]	CCCCATTAGCCTAAGGTCCATATTGCTTATGATTTCCGGCCTGGTTGTCCTTCCAATTTT			CV761843				CV761843			Ta.20101	CV761843(100.00|60)	similar to UniRef100_A7PKQ1 Cluster: Chromosome chr7 scaffold_20, whole genome shotgun sequence; n=1; Vitis vinifera|Rep: Chromosome chr7 scaffold_20, whole genome shotgun sequence - Vitis vinifera (Grape), partial (80%)	NA	NA	NA
A_99_P491927	3.92249	up	202.253	38.7585	87.0309	24.6322	74.9898	22.9094	2.3835728	1.8209838	1.7107537	M	M	P			FGAS081123 Triticum aestivum FGAS: Library 3 Gate 6 Triticum aestivum cDNA, mRNA sequence [DR735453]	CGAGTTTGCGCACAACACAAGATCGGTGAGACCGACCATTTTTCATTTTCAGGTGAGAAA	NA|3.6.5.1|NA		DR735453	GO:0008150|GO:0003674|GO:0005834	molecular_function|heterotrimeric G-protein complex|biological_process	TAIR|gene:2020511~81.43~53|TAIR|gene:2161809~79.09~50|TAIR|gene:2161809~79.09~50	DR735453	TC371387	TC335459	Ta.30942	TC429096(100.00|60);TC407466(95.00|57);TC371387(96.67|58)	similar to UniRef100_Q2L3B1 Cluster: Gibberellin MYB transcription factor; n=1; Brachypodium sylvaticum|Rep: Gibberellin MYB transcription factor - Brachypodium sylvaticum (False brome), partial (21%);similar to UniRef100_Q2L3B1 Cluster: Gibberellin MYB transcription factor; n=1; Brachypodium sylvaticum|Rep: Gibberellin MYB transcription factor - Brachypodium sylvaticum (False brome), partial (32…	NA;NA;GO:0003674 (molecular_function), GO:0005834 (heterotrimeric G-protein complex), GO:0008150 (biological_process)	NA;NA;NA	similar to Cluster: Gibberellin MYB transcription factor; n=1; Brachypodium sylvaticum|Rep: Gibberellin MYB, partial (20%) ;similar to Cluster: Putative GAMYB-binding protein; n=1; Oryza sativa Japonica Group|Rep: Putative, partial (36%) ;similar to Cluster: Gibberellin MYB transcription factor; n=1; Brachypodium sylvaticum|Rep: Gibberellin MYB, partial (58%)
A_99_P611697	3.8828	up	99.1284	28.6655	71.7004	18.0791	47.9273	11.2287	1.7899823	1.987657	2.0936522	M	M	M	abu-6	606382	PSR6404 ITEC PSR Wheat Endosperm Library Triticum aestivum cDNA clone PSR6404, mRNA sequence [BE427095]	TTTCGCAGCAACAACAACAACTAGTTCTACCGCAACAACAAATACCATTTGTTCATCCAT	NA|NA|NA|NA|NA|NA|NA|NA|NA|NA|6.3.2.19|NA|NA|NA|NA|NA|3.6.5.3|NA|NA|NA|NA	606382	BE427095	GO:0007052|GO:0005840|GO:0003676|GO:0005515|GO:0030071|GO:0006511|GO:0007096|GO:0009793|GO:0003723|GO:0000080|GO:0007049|GO:0005680|GO:0022626|GO:0003735|GO:0007080|GO:0006412|GO:0004842|GO:0000022|GO:0022627|GO:0003774|GO:0005622	ribosome|RNA binding|G1 phase of mitotic cell cycle|motor activity|ubiquitin-dependent protein catabolic process|mitotic metaphase plate congression|protein binding|regulation of mitotic metaphase/anaphase transition|structural constituent of ribosome|intracellular|ubiquitin-protein ligase activity|nucleic acid binding|anaphase-promoting complex|mitotic spindle elongation|mitotic spindle organiza…	RGD|621026~86.14~64|dictyBase|DDB0230027~86.84~74|RGD|1304819~87.10~53|RGD|628657~83.91~54|RGD|1304819~87.10~53|RGD|1304819~87.10~53|UniProtKB|Q90YR3~87.25~64|RGD|1304819~87.10~53|FB|FBgn0033699~82.18~66|RGD|621026~86.14~64|RGD|1304819~87.10~53|RGD|621026~86.14~64|RGD|1304819~87.10~53|FB|FBgn0033699~82.18~66|FB|FBgn0033699~82.18~66|RGD|1304819~87.10~53|FB|FBgn0033699~82.18~66|FB|FBgn0033699~82.18…	BE427095	TC410884	TC348675	Ta.39587	TC368786(96.67|58);TC398820(95.00|57);TC446307(95.00|57);NP414281(93.33|56);TC452187(95.00|57);CA717081(100.00|60);TC415713(100.00|60);TC428598(93.33|56);TC410884(100.00|60);TC432931(100.00|60);TC459998(96.67|58);TC441238(100.00|60);TC441590(100.00|60);TC368731(100.00|60);BQ805092(95.00|57);TC442149(96.67|58);TC431844(96.67|58);CA713943(95.00|57);TC430086(96.67|58);TC374681(96.67|58);TC368691(98.…	UniRef100_Q6QGV8 Cluster: LMW glutenin pGM107; n=1; Triticum aestivum|Rep: LMW glutenin pGM107 - Triticum aestivum (Wheat), complete;homologue to UniRef100_Q00M56 Cluster: LMW-GS P-31; n=1; Triticum aestivum|Rep: LMW-GS P-31 - Triticum aestivum (Wheat), partial (70%);homologue to UniRef100_Q6EEW9 Cluster: Gamma gliadin; n=1; Triticum aestivum|Rep: Gamma gliadin - Triticum aestivum (Wheat), partia…	NA;NA;NA;NA;NA;NA;NA;NA;GO:0000022 (mitotic spindle elongation), GO:0000080 (G1 phase of mitotic cell cycle), GO:0003676 (nucleic acid binding), GO:0003723 (RNA binding), GO:0003735 (structural constituent of ribosome), GO:0003774 (motor activity), GO:0004842 (ubiquitin-protein ligase activity), GO:0005515 (protein binding), GO:0005622 (intracellular), GO:0005680 (anaphase-promoting complex), GO:…	low-molecular-weight glutenin subunit group 4 type II [Triticum aestivum]^^LMW glutenin pGM107 [Triticum aestivum];NA;NA;NA;NA;NA;NA;NA;low molecular weight glutenin;NA;NA;low molecular weight glutenin;bread-making quality;NA;LMW-GS P-31;LMW-GS^^LMW-GS P-32;LMW-GS;NA;NA;NA;NA;low-molecular-weight glutenin subunit group 4 type II [Triticum aestivum];low-molecular-weight glutenin subunit group 3 ty…	Cluster: LMW glutenin pGM107; n=1; Triticum aestivum|Rep: LMW glutenin pGM107 - Triticum aestivum, complete;homologue to Cluster: LMW-GS P-31; n=1; Triticum aestivum|Rep: LMW-GS P-31 - Triticum aestivum (Wheat), partial (69%) ;homologue to Cluster: Gamma gliadin; n=1; Triticum aestivum|Rep: Gamma gliadin - Triticum aestivum (Wheat), partial (60%) ;NA;similar to Cluster: LMW-glutenin P3-5; n=1; Tr…
A_99_P359656	3.87527	up	426.786	99.8353	334.096	85.2075	266.316	76.7029	2.0958915	1.9712105	1.7957854	P	P	P			Rep: Os04g0412300 protein - Oryza sativa subsp. japonica (Rice), partial (32%) [TC292289]	TACATGAAGCTGTATAGTATTTGTACATAGGACAAAAATATTCAGGACAAGGCTGCCAAT							TA99880_4565		TC292289		TC383806(100.00|60)	similar to UniRef100_Q0JDD4 Cluster: Os04g0412300 protein; n=1; Oryza sativa Japonica Group|Rep: Os04g0412300 protein - Oryza sativa subsp. japonica (Rice), partial (32%)	NA	NA	similar to Cluster: OSIGBa0134P10.1 protein; n=1; Oryza sativa|Rep: OSIGBa0134P10.1 protein - Oryza sativa, partial (31%)
A_99_P525587	3.87108	up	18.9047	5.32595	31.4747	8.06406	29.3979	7.02103	1.8276371	1.9646118	2.0659592	M	M	M			Rep: Chromosome undetermined scaffold_171, whole genome shotgun sequence - Vitis vinifera (Grape), partial (23%) [TC349821]	TTTCCGTATCTGTACACGATGTCATGTACTGTAAATTATATGGACTTGCTGCCTAAAAAA							TC349821		TC349821
A_99_P504502	3.84006	up	898.923	217.944	670.805	169.062	498.95	144.202	2.0442429	1.9883399	1.7908044	P	P	P				TACCAGACATACATAAACTCCATGAATGACAGGATCCGCAACCAGTTTGCACGGTCCAAT							BQ166409		TC340875	Ta.10722	TC433691(100.00|60)		NA	NA	homologue to Cluster: Putative uncharacterized protein; n=1; Oryza sativa Indica Group|Rep: Putative, partial (41%)
A_99_P525527	3.8372	up	466.538	105.092	341.992	80.4548	233.004	77.8221	2.150344	2.0877113	1.5821058	P	P	P			Rep: Chromosome chr10 scaffold_179, whole genome shotgun sequence - Vitis vinifera (Grape), partial (29%) [TC349803]	CAAGAGCGAGGAGAGCTGGACGATCGAGATGCTTCAAACTAATTTCTTGTCTTGTATCTC							TC349803		TC349803		TC442745(100.00|60)	similar to UniRef100_A7QUJ0 Cluster: Chromosome chr10 scaffold_179, whole genome shotgun sequence; n=1; Vitis vinifera|Rep: Chromosome chr10 scaffold_179, whole genome shotgun sequence - Vitis vinifera (Grape), partial (29%)	NA	NA	homologue to Cluster: Putative uncharacterized protein; n=2; Oryza sativa|Rep: Putative uncharacterized protein, partial (30%)
A_99_P463217	3.82431	up	380.409	110.543	334.427	83.7141	337.52	82.9585	1.7829413	1.9981476	2.0245113	P	P	P				GAGCTGCTAGGTTAAGAAAGGTCTCATCTTTTTGTTATGCCACAAGAAAGGTGTAAAGCT							TC320288		TC320288		TC412571(100.00|60)		NA	NA	homologue to Cluster: Putative uncharacterized protein OSJNBa0018M09.26; n=1; Oryza sativa Japonica Group|Rep:, partial (4%)
A_99_P210061	3.81476	up	36337.8	7402.07	22301.4	6452.99	19361.8	5917.24	2.2954712	1.7890939	1.7102156	P	P	P			Rep: Chromosome chr11 scaffold_56, whole genome shotgun sequence - Vitis vinifera (Grape), partial (89%) [TC313345]	GAACTTCCTGGTGTGAGATAAGTTAAGGAGCACAATTTATCATGTGCTGCTGGTAATGCA							TA54157_4565		TC278748		TC389262(100.00|60);TC370207(100.00|60);TC386853(100.00|60)	similar to UniRef100_A7Q6C4 Cluster: Chromosome chr11 scaffold_56, whole genome shotgun sequence; n=1; Vitis vinifera|Rep: Chromosome chr11 scaffold_56, whole genome shotgun sequence - Vitis vinifera (Grape), partial (89%);;UniRef100_O56327 Cluster: Small tumor anitgen t-ag; n=1; Simian virus 40|Rep: Small tumor anitgen t-ag - Simian virus 40 (SV40), partial (14%)	GO:0004034 (aldose 1-epimerase activity), GO:0005575 (cellular_component), GO:0006012 (galactose metabolic process), GO:0009536 (plastid), GO:0016020 (membrane), GO:0016023 (cytoplasmic membrane-bound vesicle);NA;NA	NA;NA;NA	similar to Cluster: Putative uncharacterized protein; n=2; Oryza sativa|Rep: Putative uncharacterized protein, partial (77%) ;similar to Cluster: OSIGBa0118P15.1 protein; n=2; Oryza sativa|Rep: OSIGBa0118P15.1 protein - Oryza sativa, partial (42%) ;Cluster: Small tumor anitgen t-ag; n=1; Simian virus 40|Rep: Small tumor anitgen t-ag - Simian, partial (13%)
A_99_P393022	3.78098	up	227.559	54.1285	203.54	47.1805	146.507	49.1587	2.0717802	2.1090522	1.5754533	P	M	P			Rep: Uncharacterized protein UL126 - Human cytomegalovirus (strain AD169) (HHV-5) (Human herpesvirus 5), partial (18%) [TC354984]	ACACTGTGCTGGCCTTTTTATCTGTTTGCGAACTAATTAACAGTGTGCTAGCTGGTTATT							TA108737_4565		TC354984		TC447963(100.00|60)	similar to UniRef100_P16836 Cluster: Uncharacterized protein UL126; n=1; Human herpesvirus 5 strain AD169|Rep: Uncharacterized protein UL126 - Human cytomegalovirus (strain AD169) (HHV-5) (Human herpesvirus 5), partial (18%)	NA	NA	similar to Cluster: Uncharacterized protein UL126; n=1; Human herpesvirus 5 strain AD169|Rep: Uncharacterized, partial (17%)
A_99_P414732	3.73966	up	543.473	139.805	306.909	77.9874	276.071	80.7542	1.9587941	1.9764986	1.7734286	P	P	P			Rep: Pentapeptide repeat protein - Desulfatibacillum alkenivorans AK-01, partial (6%) [TC284851]	GAGGATATCGTCTACATCGAATGTTATAGAAGAATGAAGCTGAACATTAAGTACATCTGA							TC284851		TC284851		TC376280(100.00|60)	similar to UniRef100_A9IY55 Cluster: Pentapeptide repeat protein; n=1; Desulfatibacillum alkenivorans AK-01|Rep: Pentapeptide repeat protein - Desulfatibacillum alkenivorans AK-01, partial (6%)	NA	NA	homologue to Cluster: ADP-ribosylation factor-like protein 6-interacting protein 4; n=1; Danio rerio|Rep:, partial (8%)
A_99_P396582	3.71977	up	14274.8	3089.27	9357	2631.33	7521.85	2401.32	2.208128	1.8302546	1.6472626	P	P	P				GTGTAAATACTTCATACTCATTTGTGTGAGTTGTCAGTCTCTTCCTTTTTTCAGTTTAGG							TA109602_4565		TC320058		TC412081(100.00|60)		NA	NA	similar to Cluster: Guanylate cyclase; n=1; Chlamydomonas reinhardtii|Rep: Guanylate cyclase - Chlamydomonas, partial (1%)
A_99_P403207	3.71041	up	48.0755	15.9319	58.4672	15.9582	40.6782	8.80399	1.5933821	1.8733284	2.2080274	M	M	M			Rep: Ribosomal protein S5 - Synechococcus sp. RS9917, partial (7%) [TC302720]	TACGGGTCCATTCACGAATCATTGTTTCATTTATGACTTGATGATTGTTTCCAGCAATTG							TA111210_4565		TC302720		TC394477(100.00|60)	homologue to UniRef100_A3Z8W4 Cluster: Ribosomal protein S5; n=1; Synechococcus sp. RS9917|Rep: Ribosomal protein S5 - Synechococcus sp. RS9917, partial (7%)	NA	NA	homologue to Cluster: PREDICTED: similar to CG3606-PB isoform B; n=1; Tribolium castaneum|Rep: PREDICTED:, partial (4%)
A_99_P079875	3.7015	up	10346.2	2292.12	5509.71	1551.07	4273.22	1351.02	2.1743479	1.8287163	1.6612692	P	P	P	CBF9	778408	FGAS030010 Triticum aestivum FGAS: Library 6 CAP GATE 1 Triticum aestivum cDNA, mRNA sequence [CK218004]	TCCAGCAGCAGCAGATTATTCTTCCAGTCGCGTGCCTGGCGCCGGAGGTTTACATGTCTT		778408	CK218004				CK218004		TC277258	Ta.30516	DR739592(96.55|56);TC368845(96.55|56);TC368728(98.33|59);CK218004(100.00|60)	UniRef100_A0MPM1 Cluster: CBFIVd-B9; n=1; Triticum aestivum|Rep: CBFIVd-B9 - Triticum aestivum (Wheat), complete;UniRef100_A0MPM1 Cluster: CBFIVd-B9; n=1; Triticum aestivum|Rep: CBFIVd-B9 - Triticum aestivum (Wheat), complete;UniRef100_A0MPM2 Cluster: CBFIVd-D9; n=1; Triticum aestivum|Rep: CBFIVd-D9 - Triticum aestivum (Wheat), complete;homologue to UniRef100_A0MPM2 Cluster: CBFIVd-D9; n=1; Triti…	NA;GO:0009536 (plastid);GO:0009536 (plastid);NA	NA;NA;NA;NA	NA;Cluster: CBFIVd-B9; n=1; Triticum aestivum|Rep: CBFIVd-B9 - Triticum aestivum (Wheat), complete;Cluster: CBFIVd-D9; n=1; Triticum aestivum|Rep: CBFIVd-D9 - Triticum aestivum (Wheat), complete;NA
A_99_P046047	3.69504	up	4454.65	1097.34	3176.16	847.674	2641.95	796.553	2.0213034	1.9057015	1.7297611	P	P	P			AZO1.102B23F010126 AZO1 Triticum aestivum cDNA clone AZO1102B23, mRNA sequence [CD862029]	AAGATGTCTCTCTCTTCTGCATCGCCGGTTCAAAAACCTTGAAATAAAAAGTACTCCCTC			CD862029				CD862029	TC437769	TC344899	Ta.16851	CD884252(93.55|58);TC437769(100.00|60)	similar to UniRef100_A2D8K1 Cluster: CK1 family protein kinase; n=1; Trichomonas vaginalis G3|Rep: CK1 family protein kinase - Trichomonas vaginalis G3, partial (5%);	NA;NA	NA;NA	NA;Cluster: Polyketide synthase; n=1; Burkholderia thailandensis E264|Rep: Polyketide synthase -, partial (0%)
A_99_P363101	3.68492	up	36.9408	9.88948	49.3181	14.8848	33.5344	8.29476	1.901247	1.7282746	2.0153725	M	M	M				TACAATCTTCACCATATTTAAACCGTCCGTCCATGTATACAAGCTACCAGTCTCGAATAA							TA101073_4565		TC339447		TC432244(100.00|60)		NA	NA	weakly similar to Cluster: Putative uncharacterized protein SCO3432; n=1; Streptomyces coelicolor|Rep: Putative, partial (6%)
A_99_P389367	3.66262	up	103.173	35.6704	84.9398	18.5698	80.65	21.7166	1.5322695	2.193482	1.8928765	M	M	P				GTCTTTTTGGTTTTGGTTGTTGTTGTACATACACGCTGCATATTGCAGAATTTGAAGTAA							TA107837_4565
A_99_P315796	3.65242	up	1240.29	274.115	612.412	179.566	484.677	153.504	2.177824	1.7699885	1.6587433	P	P	P				ATTTACATACCAATCCTGCCTCCTTGAAACTGCACCAATAATCAGGATGGATGGAGGCAG							TA86319_4565		TC331202	Ta.5251	TC385085(100.00|60);TC399034(100.00|60);TC405032(100.00|60)	homologue to UniRef100_Q53NK6 Cluster: Myb-related protein MYBAS1; n=3; Oryza sativa Japonica Group|Rep: Myb-related protein MYBAS1 - Oryza sativa subsp. japonica (Rice), partial (71%);homologue to UniRef100_Q53NK6 Cluster: Myb-related protein MYBAS1; n=3; Oryza sativa Japonica Group|Rep: Myb-related protein MYBAS1 - Oryza sativa subsp. japonica (Rice), partial (81%);homologue to UniRef100_Q53NK6…	GO:0005739 (mitochondrion);GO:0005739 (mitochondrion);GO:0005739 (mitochondrion)	NA;NA;NA	homologue to Cluster: Putative uncharacterized protein; n=1; Oryza sativa Indica Group|Rep: Putative, partial (71%) ;homologue to Cluster: Putative uncharacterized protein; n=1; Oryza sativa Indica Group|Rep: Putative, partial (81%) ;homologue to Cluster: Putative uncharacterized protein; n=1; Oryza sativa Indica Group|Rep: Putative, partial (81%)
A_99_P071560	3.64459	up	821.537	183.471	570.161	152.678	423.856	146.405	2.1627712	1.9008799	1.5336132	P	P	P			Triticum aestivum clone wlm96.pk030.e11:fis, full insert mRNA sequence [BT009376]	ATTGGGGTGGCCAATGTAACAGGCTCTTGCTGTAATATAGAGAGAGATGTTGTCAAAAAA			BT009376				BT009376			Ta.27062
A_99_P013739	3.62768	up	1172.29	316.48	824.167	217.213	668.31	196.748	1.8891459	1.9238237	1.7641721	P	P	P			BJ290448 Y. Ogihara unpublished cDNA library, Wh_SL Triticum aestivum cDNA clone whsl18m03 5', mRNA sequence [BJ290448]	CTCTTTTTGCTCTTCGCTGGTTGTTCTACGTGCGTGATAACGTGTTCGAGATCGAAAAAA			BJ290448				BJ290448	TC432296		Ta.5830
A_99_P491282	3.60728	up	23.0695	8.30972	31.6291	7.69048	32.4059	7.88259	1.4731152	2.0401092	2.039512	M	M	M			Rep: Os01g0186900 protein - Oryza sativa subsp. japonica (Rice), partial (6%) [TC335165]	ATCTAGTGTTAGTGCTGGGTAACATACCAGAACCCGTTTAATCCTTTTGAACATTGTTTC							TC335165		TC335165		TC427846(100.00|60)	similar to UniRef100_Q0JQ17 Cluster: Os01g0186900 protein; n=2; Oryza sativa Japonica Group|Rep: Os01g0186900 protein - Oryza sativa subsp. japonica (Rice), partial (6%)	NA	NA	similar to Cluster: Hypothetical transmembrane protein L5683.03; n=1; Leishmania major|Rep: Hypothetical, partial (3%)
A_99_P558662	3.56622	up	2183.78	675.392	1884.59	491.624	1768.19	483.215	1.6930267	1.9386235	1.871541	P	P	P			Rep: Os01g0686000 protein - Oryza sativa subsp. japonica (Rice), partial (17%) [TC362257]	CGATGAAAGGGCAATTGAACCCAAAAATATGGTGGGACAAGTGATTAATGAATCAAGGAG							CA625139		TC362257		TC455536(100.00|60)	similar to UniRef100_Q0JKB2 Cluster: Os01g0686000 protein; n=4; Oryza sativa|Rep: Os01g0686000 protein - Oryza sativa subsp. japonica (Rice), partial (17%)	NA	NA	similar to Cluster: Os01g0686000 protein; n=4; Oryza sativa|Rep: Os01g0686000 protein - Oryza sativa subsp., partial (17%)
A_99_P014944	3.56438	up	65.9981	19.9849	43.5359	11.106	33.7387	9.64484	1.7235136	1.9708637	1.8065747	M	M	M			BJ300381 Y. Ogihara unpublished cDNA library, Wh_yd Triticum aestivum cDNA clone whyd1o10 5', mRNA sequence [BJ300381]	GAGGAATTTGGATTTTAGAGAGATGAGATGTAATGTTCATCCTTCTTACATTTCAAGGGT			BJ300381				BJ300381	TC439750	TC346848	Ta.6244	TC439750(100.00|60)		NA	NA	homologue to Cluster: Putative uncharacterized protein; n=1; Oryza sativa Indica Group|Rep: Putative, partial (4%)
A_99_P481072	3.55159	up	216.965	61.7044	143.173	43.5795	132.701	34.2183	1.8140143	1.7160391	1.9553423	P	P	P				AAGATGCTGCTGATGGTAACCTCCTATAATGGGAGAATTTATTTATTCATTTGCTCCCTC							CD900789		TC330162	Ta.47281	TC422729(100.00|60);TC419024(94.92|56)	;weakly similar to UniRef100_A5NMS4 Cluster: LigA; n=1; Methylobacterium sp. 4-46|Rep: LigA - Methylobacterium sp. 4-46, partial (10%)	NA;NA	NA;NA	similar to Cluster: Putative uncharacterized protein; n=1; Neosartorya fischeri NRRL 181|Rep: Putative, partial (3%) ;weakly similar to Cluster: LigA; n=1; Methylobacterium sp. 4-46|Rep: LigA - Methylobacterium sp. 4-46, partial (9%)
A_99_P576782	3.50087	up	109.055	24.7168	66.2874	21.5378	59.1058	18.7062	2.1414976	1.6218643	1.6597812	M	M	M	LOC100192168	100192168	Triticum aestivum clone 2 LMW-glutenin mRNA, complete cds [EU863821]	ATCTCTATTGTTCAACCATCCGTTTTGCAGCAGCTAAACCCATGCAAGGTATTCCTCCAG		100192168	EU863821				EU863821		NP414264	Ta.63624	CD915505(100.00|60);NP414264(100.00|60);NP584973(100.00|60);TC393936(100.00|60);TC369349(100.00|60);TC393980(100.00|60)	homologue to UniRef100_Q9FEQ1 Cluster: Low molecular weight glutenin subunit precursor; n=1; Triticum turgidum subsp. durum|Rep: Low molecular weight glutenin subunit precursor - Triticum turgidum subsp. durum (durum wheat), partial (62%);GB|AB062871.1|BAB78757.1 low-molecular-weight glutenin subunit group 6 type IV [Triticum aestivum];GB|AJ519837.1|CAD58621.1 low molecular weight glutenin subuni…	NA;NA;NA;NA;NA;NA	NA;NA;NA;LMM glutenin 1;low-molecular-weight glutenin subunit group 6 type IV [Triticum aestivum];low-molecular-weight glutenin subunit group 6 type IV [Triticum aestivum]	NA;NA;NA;Cluster: LMM glutenin 1; n=1; Triticum aestivum|Rep: LMM glutenin 1 - Triticum aestivum (Wheat), complete;Cluster: Low-molecular-weight glutenin subunit group 6 type IV; n=1; Triticum aestivum|Rep:, complete;Cluster: Low-molecular-weight glutenin subunit group 6 type IV; n=1; Triticum aestivum|Rep:, complete
A_99_P516627	3.48634	up	47.3959	17.6994	47.62	12.3485	46.7926	11.4031	1.4210571	1.9472356	2.036849	M	M	M			Rep: Heat shock protein 16.9C - Triticum aestivum (Wheat), partial (85%) [TC346188]	TGTTCTTGTCGAGTCTTATCTCTGATGAGAAATATATGTAGTGCGTTTCTTTTCCCTGTC				GO:0006979|GO:0003674|GO:0009644|GO:0009536|GO:0009408|GO:0005575|GO:0010286|GO:0042542			AJ602327		TC346188	Ta.28381	TC439083(100.00|60)	UniRef100_Q41561 Cluster: Heat shock protein 16.9C; n=2; Triticum aestivum|Rep: Heat shock protein 16.9C - Triticum aestivum (Wheat), partial (85%)	GO:0003674 (molecular_function), GO:0005575 (cellular_component), GO:0006979 (response to oxidative stress), GO:0009408 (response to heat), GO:0009536 (plastid), GO:0009644 (response to high light intensity), GO:0010286 (heat acclimation), GO:0042542 (response to hydrogen peroxide)	NA	Cluster: Heat shock protein 16.9C; n=2; Triticum aestivum|Rep: Heat shock protein 16.9C - Triticum, partial (85%)
A_99_P312531	3.45843	up	2401.83	728.836	1832.48	624.111	2526.73	591.037	1.7204666	1.5539274	2.095953	P	P	P				TGTGTCTGCTGTAAGATTTGAAAGTTGCATGAAGTGCTCAATATATACAAGTTGTACCTG							TA85378_4565		TC320218		TC412481(100.00|60)		GO:0005739 (mitochondrion)	NA	weakly similar to Cluster: Os07g0619200 protein; n=3; Oryza sativa|Rep: Os07g0619200 protein - Oryza sativa subsp., partial (56%)
A_99_P448272	3.45548	up	5036.65	1873.01	5578.11	1481.21	5822.39	1429.06	1.4271089	1.913002	2.0265493	P	P	P			Rep: Transcription factor MYB39 - Zea mays (Maize), partial (15%) [TC310502]	TTGCCTTGCTGTTACGCACAAAATGAGGTTTGAGTGAATAGGTAGATTTCCCTCAAAACA							TC310502		TC310502		TC402487(100.00|60)	similar to UniRef100_Q2A701 Cluster: Transcription factor MYB39; n=2; Zea mays|Rep: Transcription factor MYB39 - Zea mays (Maize), partial (15%)	NA	NA	similar to Cluster: Putative uncharacterized protein; n=2; Oryza sativa|Rep: Putative uncharacterized protein, partial (18%)
A_99_P317441	3.45131	up	2638.8	609.971	1853.65	580.537	1429.56	480.335	2.1130695	1.6749115	1.573455	P	P	P			Rep: CBFIVd-9.1 - Triticum aestivum (Wheat), complete [TC277252]	CTACTCCTATATTTGCTTAATACAGAAATTATTGGTACTGAACTCGAGTGCGTACCGTGC							TA86793_4565		TC277252		TC368722(98.33|59)	UniRef100_A0MPM0 Cluster: CBFIVd-9.1; n=2; Triticum|Rep: CBFIVd-9.1 - Triticum aestivum (Wheat), complete	GO:0009536 (plastid)	NA	Cluster: CBFIVd-9.1; n=2; Triticum|Rep: CBFIVd-9.1 - Triticum aestivum (Wheat), complete
A_99_P503727	3.44998	up	25223.3	5632.78	15060.5	4971.85	13556.5	4478.11	2.1628358	1.5989131	1.5980215	P	P	P				GAATCAAGCTGTATATTATAGGGTCAGGCTAGAGGTACGTCCGGGTGATATTTATACTGG							TC340521		TC340521		TC433302(100.00|60);CJ954512(100.00|60)	;	NA;NA	NA;NA	similar to Cluster: Putative uncharacterized protein; n=1; Oryza sativa Indica Group|Rep: Putative, partial (14%) ;NA
A_99_P453287	3.41821	up	3535.09	874.344	2328.04	670.776	1807.34	635.002	2.0154743	1.7952145	1.5090351	P	P	P			Rep: Copper-binding protein-like - Oryza sativa subsp. japonica (Rice), partial (66%) [TC313954]	CTGAAGCCTATGTTTGGAACAAGAAATTTATGCAAGTTATCCGGGTTTAATATATGCAAG							TC313954		TC313954		TC405983(100.00|60)	similar to UniRef100_Q5Z6Y0 Cluster: Copper-binding protein-like; n=1; Oryza sativa Japonica Group|Rep: Copper-binding protein-like - Oryza sativa subsp. japonica (Rice), partial (66%)	NA	NA	similar to Cluster: Putative uncharacterized protein; n=1; Oryza sativa Indica Group|Rep: Putative, partial (66%)
A_99_P275521	3.41662	up	210.794	65.3326	216.075	54.7577	182.88	58.3802	1.6899627	1.9804006	1.6473473	P	P	P			Rep: Ubiquitin fusion protein - Arachis hypogaea (Peanut), partial (97%) [TC310216]	CTGCTAGTACGTTGCTCTTGTATTAGTTTCTGTCCTGGCACTTTGCAATCTGCTCTTGCA							TA74582_4565		TC310216	Ta.7458	TC401542(96.67|58)	similar to UniRef100_Q45W78 Cluster: Ubiquitin fusion protein; n=3; core eudicotyledons|Rep: Ubiquitin fusion protein - Arachis hypogaea (Peanut), partial (97%)	GO:0003735 (structural constituent of ribosome), GO:0005730 (nucleolus), GO:0005737 (cytoplasm), GO:0005840 (ribosome), GO:0006412 (translation), GO:0009536 (plastid), GO:0042254 (ribosome biogenesis and assembly), GO:0051726 (regulation of cell cycle)	NA	similar to Cluster: Putative uncharacterized protein; n=2; Oryza sativa|Rep: Putative uncharacterized protein, partial (90%)
A_99_P250631	3.41076	up	394.487	135.651	409.714	117.828	392.636	100.064	1.5400748	1.7979307	1.9722743	P	P	P			Rep: Galactinol synthase - Triticum aestivum (Wheat), partial (42%) [TC298599]	CAGAATGATTAATTAAGTGCTATCAGTAGGGGATTTCGGATTTTCGGTAAAGAACTATAC							TA67338_4565		TC298599	Ta.55410	TC390265(100.00|60)	similar to UniRef100_A4PBN5 Cluster: Galactinol synthase; n=1; Triticum aestivum|Rep: Galactinol synthase - Triticum aestivum (Wheat), partial (42%)	GO:0005575 (cellular_component), GO:0016051 (carbohydrate biosynthetic process), GO:0016757 (transferase activity, transferring glycosyl groups), GO:0016758 (transferase activity, transferring hexosyl groups)	NA	similar to Cluster: Galactinol synthase; n=1; Triticum aestivum|Rep: Galactinol synthase - Triticum aestivum, partial (42%)
A_99_P142653	3.4045	up	171.694	42.1012	112.31	35.1286	88.5195	29.2483	2.0279083	1.6767707	1.5976439	M	M	P			WHE3512_C01_F02ZS Wheat unstressed root cDNA library Triticum aestivum cDNA clone WHE3512_C01_F02, mRNA sequence [BQ483755]	AAGTAGTTCCAAGATTGATGTTGAGCAAGGATGTTGCACTTCACGAGTGCCCACTACCTT			BQ483755				BQ483755			Ta.50974	BQ483755(100.00|60)	similar to UniRef100_Q0DUE9 Cluster: Os03g0189900 protein; n=1; Oryza sativa Japonica Group|Rep: Os03g0189900 protein - Oryza sativa subsp. japonica (Rice), partial (13%)	NA	NA	NA
A_99_P340586	3.4044	up	163.717	55.9095	132.694	40.7976	137.695	33.2366	1.5500345	1.7015449	2.0506275	M	M	P				CCCTTTACCTGGAGTAGTACAAGTGCGTATTTCACTTGTAAATCAATTATGAAACAACAA							TA93774_4565
A_99_P237516	3.39181	up	1863.95	460.087	1381.08	379.414	972.223	367.429	2.018389	1.8639545	1.40382	P	P	P			Rep: CONSTANS-like protein - Hordeum vulgare var. distichum (Two-rowed barley), partial (12%) [TC361506]	TGTAATTTTGTTGCATGCATGCACGCACGCAAAGCTTCGTCTAGCATTTAATCAGTCAAT							TA63718_4565		TC361506	Ta.54027	TC454738(98.33|59)	homologue to UniRef100_Q8L4X3 Cluster: CONSTANS-like protein; n=1; Hordeum vulgare subsp. vulgare|Rep: CONSTANS-like protein - Hordeum vulgare var. distichum (Two-rowed barley), partial (12%)	NA	NA	homologue to Cluster: CONSTANS-like protein; n=1; Hordeum vulgare subsp. vulgare|Rep: CONSTANS-like protein -, partial (12%)
A_99_P050929	3.38848	up	599.972	142.924	421.206	128.832	348.081	122.79	2.0696454	1.7090368	1.5032334	P	P	P			WHE2051_D11_G21ZS Wheat salt-stressed sheath cDNA library Triticum aestivum cDNA clone WHE2051_D11_G21, mRNA sequence [BG313234]	CTACTACCATGTAATGTGACAATGTGTGTGTAAGAAGGGGAGTGAATGTCTGTCTGATTG			BG313234				BG313234	TC441443	TC348480	Ta.18241	TC441443(100.00|60)		NA	NA	similar to Cluster: Putative uncharacterized protein; n=1; Oryza sativa Indica Group|Rep: Putative, partial (14%)
A_99_P104010	3.38535	up	371.189	95.7324	240.471	69.3788	220.191	76.2716	1.9550762	1.7932938	1.5295385	P	P	P			CJ654422 Y.Ogihara unpublished cDNA library Wh_GCPCDAM Triticum aestivum cDNA clone whgc17l12 5', mRNA sequence [CJ654422]	TCAGTCAGTTTATTGGAACCTCCAATATCTGATCCTTATTTGCTGGAGAAGTCCCATGAA			CJ654422				CJ654422	TC376872	TC285443	Ta.39169	TC376872(100.00|60)	weakly similar to UniRef100_Q7X9L1 Cluster: Holocarboxylase synthetase; n=1; Triticum aestivum|Rep: Holocarboxylase synthetase - Triticum aestivum (Wheat), partial (25%)	NA	NA	weakly similar to Cluster: Putative uncharacterized protein; n=1; Oryza sativa Indica Group|Rep: Putative, partial (71%)
A_99_P383297	3.38242	up	215.219	68.9388	172.512	51.3486	149.075	40.4044	1.6424212	1.7482953	1.8834566	P	P	P			Rep: Chromosome chr9 scaffold_7, whole genome shotgun sequence - Vitis vinifera (Grape), partial (30%) [TC332234]	AATATCACCACAATCACTTCTGCTTTGCTGTTGTTGTGTGCTAGCATACGAATCAGCTAT							TA106345_4565		TC332234		TC424837(100.00|60)	homologue to UniRef100_A7P6B3 Cluster: Chromosome chr9 scaffold_7, whole genome shotgun sequence; n=2; Vitis vinifera|Rep: Chromosome chr9 scaffold_7, whole genome shotgun sequence - Vitis vinifera (Grape), partial (30%)	GO:0005739 (mitochondrion), GO:0009536 (plastid)	NA	homologue to Cluster: Putative uncharacterized protein; n=1; Oryza sativa Indica Group|Rep: Putative, partial (54%)
A_99_P576052	3.38095	up	46480.9	11478.3	31248.8	9956.93	28451.6	9356.14	2.0177279	1.6500274	1.6045256	P	P	P				GTCGTGCTTCCTCCGCATTTGGGATGGTATGTAAAATGTAATGGCTCCTGTACATAACAG							TA61098_4565		TC368331	Ta.54736	TC393221(98.33|59);TC461836(98.33|59);TC377958(98.33|59);TC388013(96.67|58)	similar to UniRef100_Q0JBY3 Cluster: Os04g0503500 protein; n=1; Oryza sativa Japonica Group|Rep: Os04g0503500 protein - Oryza sativa subsp. japonica (Rice), partial (20%);similar to UniRef100_Q0JBY3 Cluster: Os04g0503500 protein; n=1; Oryza sativa Japonica Group|Rep: Os04g0503500 protein - Oryza sativa subsp. japonica (Rice), partial (22%);similar to UniRef100_Q0JBY3 Cluster: Os04g0503500 protein…	NA;NA;GO:0005515 (protein binding), GO:0005575 (cellular_component);NA	NA;NA;NA;NA	similar to Cluster: Putative uncharacterized protein; n=1; Oryza sativa Indica Group|Rep: Putative, partial (21%) ;similar to Cluster: Putative uncharacterized protein; n=1; Oryza sativa Indica Group|Rep: Putative, partial (23%) ;similar to Cluster: OSIGBa0112M24.4 protein; n=1; Oryza sativa|Rep: OSIGBa0112M24.4 protein - Oryza sativa, complete;similar to Cluster: OSIGBa0112M24.4 protein; n=1; Or…
A_99_P441512	3.36915	up	31288.9	7389.19	21933.7	6702.7	17157.3	6216.48	2.0821638	1.7103359	1.4646568	P	P	P			Rep: Os04g0591100 protein - Oryza sativa subsp. japonica (Rice), partial (66%) [TC305712]	GGAATGGTAGCGAGACTGGTGTTGATATTCGTCGTCCTGTAATAACCTTCAGAATGCTTG							TA55221_4565		TC305712		TC373773(96.67|58);TC431829(100.00|60);TC397560(100.00|60)	homologue to UniRef100_Q0JAL2 Cluster: Os04g0591100 protein; n=1; Oryza sativa Japonica Group|Rep: Os04g0591100 protein - Oryza sativa subsp. japonica (Rice), partial (76%);homologue to UniRef100_Q0JAL2 Cluster: Os04g0591100 protein; n=1; Oryza sativa Japonica Group|Rep: Os04g0591100 protein - Oryza sativa subsp. japonica (Rice), partial (52%);homologue to UniRef100_Q0JAL2 Cluster: Os04g0591100 p…	GO:0005488 (binding), GO:0008150 (biological_process), GO:0009536 (plastid);GO:0005488 (binding), GO:0009536 (plastid);GO:0005488 (binding), GO:0005739 (mitochondrion), GO:0008150 (biological_process), GO:0009536 (plastid)	NA;NA;NA	homologue to Cluster: Os04g0591100 protein; n=1; Oryza sativa Japonica Group|Rep: Os04g0591100 protein - Oryza, partial (75%) ;homologue to Cluster: Os04g0591100 protein; n=1; Oryza sativa Japonica Group|Rep: Os04g0591100 protein - Oryza, partial (51%) ;homologue to Cluster: Os04g0591100 protein; n=1; Oryza sativa Japonica Group|Rep: Os04g0591100 protein - Oryza, partial (65%)
A_99_P649612	3.36203	up	683.557	209.097	673.215	185.314	525.346	164.177	1.7088895	1.8610954	1.6780148	P	P	P	LOC100125688	100125688	Triticum aestivum clone TaE15014E04 low molecular weight glutenin mRNA, partial cds [AY831800]	GGAGTTGGTTCCTACTAATAAGGAAAGGTCTCTAGTAATATATAGTTGGATCACCGTTGT		100125688	AY831800				AY831800	TC408204	TC336200	Ta.63583	BQ805323(93.33|56);TC428922(100.00|60);BE399127(96.55|56);TC410884(100.00|60);CD900429(96.67|58);TC436294(93.33|56);TC368731(100.00|60);TC417258(93.33|56);TC461746(91.80|56);BE426956(100.00|60);TC411763(100.00|57);TC368691(96.67|58);TC386872(96.67|58);TC444529(100.00|60);TC369209(93.33|56);TC418426(95.00|57)	UniRef100_A2IBV5 Cluster: Glutenin subunit; n=1; Triticum aestivum|Rep: Glutenin subunit - Triticum aestivum (Wheat), partial (28%);UniRef100_Q0GNF9 Cluster: Low molecular weight glutenin; n=1; Triticum aestivum|Rep: Low molecular weight glutenin - Triticum aestivum (Wheat), partial (32%);homologue to UniRef100_Q1ZZT4 Cluster: Low-molecular-weight glutenin subunit; n=1; Triticum aestivum|Rep: Low…	NA;NA;NA;GO:0000022 (mitotic spindle elongation), GO:0000080 (G1 phase of mitotic cell cycle), GO:0003676 (nucleic acid binding), GO:0003723 (RNA binding), GO:0003735 (structural constituent of ribosome), GO:0003774 (motor activity), GO:0004842 (ubiquitin-protein ligase activity), GO:0005515 (protein binding), GO:0005622 (intracellular), GO:0005680 (anaphase-promoting complex), GO:0005840 (riboso…	NA;NA;NA;low molecular weight glutenin;NA;low molecular weight glutenin subunit^^low-molecular-weight glutenin subunit group 3 type II [Triticum aestivum]^^LMW-s HS1;LMW-GS P-31;LMW-GS^^LMW-GS P-32;LMW-GS;NA;NA;NA;NA;low molecular weight glutenin subunit;NA;NA;gamma gliadin B-III^^initiation factor (iso)4F p28 subunit;NA	NA;Cluster: Low molecular weight glutenin; n=1; Triticum aestivum|Rep: Low molecular weight glutenin - , partial (32%) ;NA;homologue to Cluster: Low molecular weight glutenin; n=1; Triticum aestivum|Rep: Low molecular weight glutenin - , complete;NA;Cluster: Low molecular weight glutenin subunit; n=1; Triticum aestivum|Rep: Low molecular weight, complete;homologue to Cluster: Pt-37 protein; n=1; …
A_99_P293671	3.31351	up	3697.41	928.125	2436.7	761.351	1909.59	669.245	1.9941244	1.6782961	1.512659	P	P	P			Rep: Uncharacterized plant-specific domain TIGR01615 family protein, expressed - Oryza sativa subsp. japonica (Rice), partial (53%) [TC331065]	AATCTAAGACTTACCTTGCCAGTGAAGAGTTGTTATATAATCTTATGGATGGTGCTTGTT							TA79846_4565		TC331065		TC423657(100.00|60)	similar to UniRef100_Q10C31 Cluster: Uncharacterized plant-specific domain TIGR01615 family protein, expressed; n=4; Oryza sativa|Rep: Uncharacterized plant-specific domain TIGR01615 family protein, expressed - Oryza sativa subsp. japonica (Rice), partial (53%)	NA	NA	similar to Cluster: Uncharacterized plant-specific domain TIGR01615 family protein expressed; n=4; Oryza, partial (53%)
A_99_P491832	3.30718	up	76.794	20.7773	56.6944	18.897	55.2401	16.9343	1.8859886	1.5850468	1.7057627	M	M	M			Rep: GA18510-PA - Drosophila pseudoobscura (Fruit fly), partial (65%) [TC335420]	GAAGATGCTATAAATTCACCACACTAACAAAGGACTAGTTCGACATATTTGTGAAAGAAG				GO:0005515|GO:0009536|GO:0005730|GO:0000242|GO:0003735|GO:0022626|GO:0005634|GO:0015934|GO:0016020|GO:0006412|GO:0022625|GO:0045202|GO:0005737|GO:0005102			TC335420		TC335420		TC428119(100.00|60)	weakly similar to UniRef100_Q29NI0 Cluster: GA18510-PA; n=1; Drosophila pseudoobscura|Rep: GA18510-PA - Drosophila pseudoobscura (Fruit fly), partial (65%)	GO:0000242 (pericentriolar material), GO:0003735 (structural constituent of ribosome), GO:0005102 (receptor binding), GO:0005515 (protein binding), GO:0005634 (nucleus), GO:0005730 (nucleolus), GO:0005737 (cytoplasm), GO:0006412 (translation), GO:0009536 (plastid), GO:0015934 (large ribosomal subunit), GO:0016020 (membrane), GO:0022625 (cytosolic large ribosomal subunit), GO:0022626 (cytosolic ri…	NA	weakly similar to Cluster: GA18510-PA; n=1; Drosophila pseudoobscura|Rep: GA18510-PA - Drosophila pseudoobscura, partial (65%)
A_99_P539482	3.30594	up	4949.67	1224.23	3246.48	956.022	2365.67	898.928	2.0154524	1.7637615	1.3959713	P	P	P				CTGCTGCTCATGTACAAACTAACCTGCTTGCTTGTATAAAATCTACTATAAATAAGTGTG							TC355217		TC355217		TC448283(100.00|60)		NA	NA	weakly similar to Cluster: Putative uncharacterized protein; n=1; Coprinopsis cinerea okayama7#130|Rep: Putative, partial (6%)
A_99_P598477	3.3028	up	1662.31	495.637	1452.12	428.4	1281	404.21	1.7458342	1.7611331	1.6640967	P	P	P	LOC543274	543274	Wheat mRNA fragment for seed storage protein (clone PTAF4) [X04532]	CGTCGTGTGTGACCCGCCCATACTAGTTGTTTAAATTCTGAAATAAAATACAAATAAAGT		543274	X04532				X04532		NP234500	Ta.23666	TC438265(96.61|57);NP234500(98.33|59);TC407330(95.00|57);TC443408(95.00|57);TC368725(94.92|56);TC428922(98.31|58);TC410884(98.31|58);BE426956(96.61|57);TC411763(100.00|60);CF809438(96.67|58);TC368691(95.08|58);TC371636(94.92|56);TC436294(95.00|57);TC418426(90.32|56)	homologue to UniRef100_Q30DX7 Cluster: Gamma-gliadin/LMW-glutenin chimera Ch2; n=1; Triticum aestivum|Rep: Gamma-gliadin/LMW-glutenin chimera Ch2 - Triticum aestivum (Wheat), partial (52%);GB|X04532.1|CAA28208.1 seed storage protein (154AA);homologue to UniRef100_Q308Q5 Cluster: Low molecular weight glutenin; n=1; Triticum monococcum subsp. aegilopoides|Rep: Low molecular weight glutenin - Tritic…	NA;NA;NA;NA;GO:0001798 (positive regulation of type IIa hypersensitivity), GO:0001805 (positive regulation of type III hypersensitivity), GO:0005057 (receptor signaling protein activity), GO:0005515 (protein binding), GO:0005886 (plasma membrane), GO:0005887 (integral to plasma membrane), GO:0006911 (phagocytosis, engulfment), GO:0006955 (immune response), GO:0007165 (signal transduction), GO:000…	NA;NA;NA;NA;low molecular weight glutenin [Triticum aestivum]^^LMW glutenin (AA 1-356);NA;low molecular weight glutenin;NA;NA;NA;low molecular weight glutenin subunit;low-molecular-weight glutenin storage protein;low molecular weight glutenin subunit^^low-molecular-weight glutenin subunit group 3 type II [Triticum aestivum]^^LMW-s HS1;NA	homologue to Cluster: Gamma-gliadin/LMW-glutenin chimera Ch2; n=1; Triticum aestivum|Rep: Gamma-gliadin/, partial (52%) ;NA;homologue to Cluster: Low molecular weight glutenin; n=1; Triticum monococcum subsp. aegilopoides|Rep: Low, partial (40%) ;homologue to Cluster: Low molecular weight glutenin; n=1; Triticum aestivum|Rep: Low molecular weight glutenin - , partial (19%) ;Cluster: Glutenin low …
A_99_P228201	3.30091	up	18906.3	4908.66	13106.9	4210.21	11730	3910.54	1.9454652	1.6383659	1.5847644	P	P	P			Rep: Os04g0503500 protein - Oryza sativa subsp. japonica (Rice), complete [TC286503]	ATGTAAAATGTAATGGCTCCTGTACATAACAGTTGGTGTTTGCGAAGTTTTGCCGCATGG							TA61094_4565		TC286503	Ta.54736	TC377958(100.00|60)	similar to UniRef100_Q0JBY3 Cluster: Os04g0503500 protein; n=1; Oryza sativa Japonica Group|Rep: Os04g0503500 protein - Oryza sativa subsp. japonica (Rice), complete	GO:0005515 (protein binding), GO:0005575 (cellular_component)	NA	similar to Cluster: OSIGBa0112M24.4 protein; n=1; Oryza sativa|Rep: OSIGBa0112M24.4 protein - Oryza sativa, complete
A_99_P288831	3.29485	up	3466.87	915.014	2372.86	811.617	2238.99	693.387	1.9217701	1.5477543	1.6911135	P	P	P				TAGGGATGCCAATTCTCTGTCTGTCTCATGTTGTTGATGTAAAAGCAAAGAATTTTTGTG							TA78472_4565		TC335859		TC422292(96.67|58);TC428577(100.00|60)	;	NA;NA	NA;NA	weakly similar to Cluster: Putative MYB transcription factor; n=1; Oryza sativa Japonica Group|Rep: Putative MYB, partial (8%) ;weakly similar to Cluster: Putative MYB transcription factor; n=1; Oryza sativa Japonica Group|Rep: Putative MYB, partial (14%)
A_99_P228221	3.29339	up	23747.5	6061.55	15941.5	5168.01	13673.8	4625.89	1.9700136	1.625102	1.5636102	P	P	P				CCTCCGCATTTGGGATGGTATGTAAAATGTAATGGCTCCTGTACATAACAGTTGGTGTTT							TA61098_4565		TC286503	Ta.54736	TC393221(98.31|58);TC377958(98.33|59);TC388013(96.67|58)	similar to UniRef100_Q0JBY3 Cluster: Os04g0503500 protein; n=1; Oryza sativa Japonica Group|Rep: Os04g0503500 protein - Oryza sativa subsp. japonica (Rice), partial (20%);similar to UniRef100_Q0JBY3 Cluster: Os04g0503500 protein; n=1; Oryza sativa Japonica Group|Rep: Os04g0503500 protein - Oryza sativa subsp. japonica (Rice), complete;similar to UniRef100_Q0JBY3 Cluster: Os04g0503500 protein; n=1…	NA;GO:0005515 (protein binding), GO:0005575 (cellular_component);NA	NA;NA;NA	similar to Cluster: Putative uncharacterized protein; n=1; Oryza sativa Indica Group|Rep: Putative, partial (21%) ;similar to Cluster: OSIGBa0112M24.4 protein; n=1; Oryza sativa|Rep: OSIGBa0112M24.4 protein - Oryza sativa, complete;similar to Cluster: OSIGBa0112M24.4 protein; n=1; Oryza sativa|Rep: OSIGBa0112M24.4 protein - Oryza sativa, partial (31%)
A_99_P305121	3.28292	up	2243.73	643.583	1479	507.171	1701.23	488.838	1.8017007	1.5440816	1.7991514	P	P	P			Rep: Expressed protein - Oryza sativa subsp. japonica (Rice), partial (48%) [TC310343]	TCATGTACATTTCCTACCAGCAGATGTGAATAGTATTATTTTGGGTTTGATTTTCTCCGC							TA83206_4565		TC310343		TC402342(100.00|60)	similar to UniRef100_Q10BS2 Cluster: Expressed protein; n=1; Oryza sativa Japonica Group|Rep: Expressed protein - Oryza sativa subsp. japonica (Rice), partial (48%)	NA	NA	similar to Cluster: Expressed protein; n=1; Oryza sativa Japonica Group|Rep: Expressed protein - Oryza sativa, partial (48%)
A_99_P081455	3.26693	up	42.0644	12.3241	38.6859	12.212	38.5308	11.9486	1.77112	1.6635103	1.6891742	M	M	M			WNEL29a12 Wheat EST endosperm library Triticum aestivum cDNA clone WNEL29a12 5' similar to Unknown Function, mRNA sequence [CV065970]	GTTGCTTTTAATGAAAACTCCCCTGTGGGTATTTGTGCTCTGAAGCACCAAACTAAAAAA			CV065970				CV065970			Ta.31097
A_99_P339451	3.24734	up	3927.5	1011.44	2485.47	817.791	2132.3	734.866	1.9571943	1.6037141	1.5368614	P	P	P			Rep: Cyclin-D5-2 - Oryza sativa subsp. japonica (Rice), partial (24%) [TC305262]	GTTTGTGACAATCTCCTGTGGGGAGTAGTTGTAACTTCTGTAACATCTGCTTCTGTTCTT							TA93436_4565		TC305262		TC397100(98.33|59)	homologue to UniRef100_Q2QMW1 Cluster: Cyclin-D5-2; n=1; Oryza sativa Japonica Group|Rep: Cyclin-D5-2 - Oryza sativa subsp. japonica (Rice), partial (24%)	NA	NA	homologue to Cluster: Putative uncharacterized protein; n=1; Oryza sativa Indica Group|Rep: Putative, partial (23%)
A_99_P102470	3.24565	up	288.699	90.1258	214.956	72.9977	228.238	62.9678	1.6795543	1.5581212	1.8578526	P	P	P			WHE1134_D07_G14ZS Wheat etiolated seedling root normalized cDNA library Triticum aestivum cDNA clone WHE1134_D07_G14, mRNA sequence [BE445318]	AAGAGTCCAAAGAAACTGTAACGAACTTCTTGTGAGAAATATGTAGTAGTAAGCTGCTGT			BE445318				BE445318	TC417713	TC325347	Ta.38693	TC417713(100.00|60)		NA	NA	similar to Cluster: Putative uncharacterized protein; n=1; Oryza sativa Indica Group|Rep: Putative, partial (14%)
A_99_P110195	3.23178	up	461.803	123.462	313.676	94.7309	222.745	81.7325	1.9032135	1.7273701	1.4464097	P	P	P	LOC100037634	100037634	Triticum aestivum CBFIVd-B22 mRNA, complete cds [EF028786]	GAGGAAGGGGATTGCCTATTACACCAATTATTATTGGTCAAATTGATCGCCTTCTTCCTG	NA	100037634	EF028786	GO:0009536	plastid	GR_protein|A6MCZ7~86.29~55	EF028786	TC369045	TC277572	Ta.67273	TC369045(100.00|60)	UniRef100_A0MPM4 Cluster: CBFIVd-B22; n=1; Triticum aestivum|Rep: CBFIVd-B22 - Triticum aestivum (Wheat), partial (96%)	GO:0009536 (plastid)	NA	Cluster: CBFIVd-B22; n=1; Triticum aestivum|Rep: CBFIVd-B22 - Triticum aestivum (Wheat), partial (95%)
A_99_P314231	3.21587	up	8916.34	2489.62	6402.4	2051.79	5485.24	1843.15	1.8405228	1.6417294	1.5733787	P	P	P			Rep: Predicted protein - Chlamydomonas reinhardtii, partial (6%) [TC346433]	TACTCTGTATCTATGTGTGTCCCTACGTAGAGGTAATAATAAGAGTTTGTACGAGTGATG							TA85880_4565		TC346433		TC393275(100.00|60);TC439319(100.00|60)	similar to UniRef100_A8JBF1 Cluster: Predicted protein; n=1; Chlamydomonas reinhardtii|Rep: Predicted protein - Chlamydomonas reinhardtii, partial (6%);weakly similar to UniRef100_A8JCH0 Cluster: Predicted protein; n=1; Chlamydomonas reinhardtii|Rep: Predicted protein - Chlamydomonas reinhardtii, partial (6%)	NA;NA	NA;NA	homologue to Cluster: Putative uncharacterized protein; n=1; Oryza sativa Indica Group|Rep: Putative, partial (48%) ;homologue to Cluster: Putative uncharacterized protein; n=1; Oryza sativa Indica Group|Rep: Putative, partial (15%)
A_99_P648026	3.21107	up	148.907	50.0617	110.822	33.2107	94.3404	28.2817	1.5726365	1.7385274	1.7380042	M	M	P	LOC100125697	100125697	Triticum aestivum low-molecular-weight glutenin storage protein mRNA, complete cds [U86029]	TTTCCTTGTCACAAGCGCAACCTGGTGCCTTAATTAATTATCAATGTACTGGAATAATCA		100125697	U86029				U86029	TC408204		Ta.56908	TC408204(93.33|56);TC369209(93.33|56);TC461308(98.33|59)	UniRef100_P10386 Cluster: Glutenin, low molecular weight subunit 1D1 precursor; n=2; Triticum aestivum|Rep: Glutenin, low molecular weight subunit 1D1 precursor - Triticum aestivum (Wheat), complete;UniRef100_P04730 Cluster: Gamma-gliadin; n=1; Triticum aestivum|Rep: Gamma-gliadin - Triticum aestivum (Wheat), complete;UniRef100_A8IED5 Cluster: Low molecular weight glutenin subunit; n=1; Thinopyru…	NA;NA;NA	low molecular weight glutenin [Triticum aestivum];gamma gliadin B-III^^initiation factor (iso)4F p28 subunit;NA	Cluster: Glutenin low molecular weight subunit 1D1 precursor; n=2; Triticum aestivum|Rep: Glutenin , complete;Cluster: Gamma-gliadin; n=1; Triticum aestivum|Rep: Gamma-gliadin - Triticum aestivum (Wheat), complete;Cluster: Low molecular weight glutenin subunit; n=1; Thinopyrum ponticum x Triticum aestivum|Rep:, partial (49%)
A_99_P408137	3.20285	up	1045.49	337.126	1138.68	336.057	897.644	287.083	1.6328135	1.760584	1.6446733	P	P	P			Rep: 32 kDa protein - Hordeum vulgare (Barley), partial (38%) [TC278715]	CAGAGATATCCGGCCTGTTTTGATGATTATTGTTCCCTGTATGCATACTGCGGGTGCTTT							TC278715		TC278715		TC370172(100.00|60)	similar to UniRef100_O22528 Cluster: 32 kDa protein; n=1; Hordeum vulgare|Rep: 32 kDa protein - Hordeum vulgare (Barley), partial (38%)	NA	NA	similar to Cluster: Putative 32.7 kDa jasmonate-induced protein; n=1; Hordeum vulgare|Rep: Putative 32.7 kDa, partial (40%)
A_99_P443177	3.19865	up	252762	78197.5	244076	79279.5	228474	69473.3	1.6925831	1.6223087	1.7175008	P	P	P			Rep: Auxin-repressed protein - Arachis hypogaea (Peanut), partial (78%) [TC306928]	GTGCTTTGTGTACGCTCCATGTGTAAATTCTCTTGTGTGTGTGGTGTGGTGATGTCTCTA				GO:0005634|GO:0008150|GO:0003674|GO:0007076|GO:0003677|GO:0000786|GO:0005739|GO:0007283|GO:0006334|GO:0005575			TC306928		TC306928
A_99_P515397	3.18662	up	2215.76	571.829	1481.55	478.978	1186.21	439.365	1.9541461	1.6290731	1.4328622	P	P	P				CACCAATTTTGTTCTCCATTTTCTTCTTGTCAGCTTCTCTCTAGCGACGATCCTATCATG				GO:0016020			CJ550221		TC345615	Ta.21165	TC438496(100.00|60)		GO:0016020 (membrane)	NA	similar to Cluster: Putative nodulin MtN21; n=1; Oryza sativa Japonica Group|Rep: Putative nodulin MtN21 -, partial (27%)
A_99_P123865	3.18577	up	218.427	69.8526	267.726	68.8796	164.156	61.7076	1.6447635	1.9586096	1.4115491	P	P	P			FGAS066313 Triticum aestivum FGAS: Library 2 Gate 3 Triticum aestivum cDNA, mRNA sequence [CV771920]	GTACTTGATTAGCTACATACACACATGTGCACTGTATATTAAGCAGTATATGTGTTCATC			CV771920				CV771920	TC427166	TC334512	Ta.45249
A_99_P310051	3.18405	up	2916.23	979.044	2674.66	781.777	2340.98	739.034	1.5746573	1.7745258	1.6634024	P	P	P			Rep: AGAP007422-PA - Anopheles gambiae str. PEST, partial (3%) [TC320316]	TTTGTCTAGGTGTTGATGATGGCTGGCTGTCTGATGATCTGTGCTTATCGATCAACCACA							TA84665_4565		TC320316	Ta.47832	TC412581(100.00|60)	similar to UniRef100_A7URD9 Cluster: AGAP007422-PA; n=1; Anopheles gambiae str. PEST|Rep: AGAP007422-PA - Anopheles gambiae str. PEST, partial (3%)	NA	NA	similar to Cluster: Putative uncharacterized protein P0669G04.10; n=1; Oryza sativa Japonica Group|Rep:, partial (46%)
A_99_P444192	3.18061	up	1278.8	372.417	903.012	270.022	721.361	257.447	1.7797995	1.7416705	1.4864445	P	P	P			Rep: Single-stranded DNA-binding protein - Novosphingobium aromaticivorans (strain DSM 12444), partial (18%) [TC307608]	ATATCGTGCTTATTTGGATCCTGATGACCCATATATCTCATCCTCTTTTGGTTGTTGTCC							TC307608		TC307608		TC399504(100.00|60)	weakly similar to UniRef100_Q2G4D9 Cluster: Single-stranded DNA-binding protein; n=1; Novosphingobium aromaticivorans DSM 12444|Rep: Single-stranded DNA-binding protein - Novosphingobium aromaticivorans (strain DSM 12444), partial (18%)	NA	NA	similar to Cluster: Putative uncharacterized protein B1075D06.6; n=1; Oryza sativa Japonica Group|Rep:, partial (11%)
A_99_P006041	3.18013	up	7610.64	2127.32	4946.37	1614.32	4224.21	1439.79	1.8389837	1.615446	1.5528268	P	P	P				GCCCGCTTTGAACTGTACAGATTACTGATTGTATTGCTTGATATGAATTGAAAACAATGT	NA			GO:0009536	plastid	GR_protein|Q84R34~93.33~75	CA626879	TC418997		Ta.3157
A_99_P198211	3.17732	up	7549.57	1982.88	4913.4	1573.95	3809.58	1411.59	1.9287959	1.6423272	1.4323131	P	P	P				CTAGAAGTTACTTGAGTGCTGGACTGATGTGACCCATGGATGTAAGAAATCTTGATTGAT							TA50233_4565		TC287248		TC412651(98.25|56);TC417799(98.25|56);CK158197(98.25|56);TC378716(100.00|60)	similar to UniRef100_Q9TNK4 Cluster: Photosystem I P700 chlorophyll A apoprotein; n=1; Anthoceros punctatus|Rep: Photosystem I P700 chlorophyll A apoprotein - Anthoceros punctatus (Hornwort), partial (12%);;weakly similar to UniRef100_Q12AF6 Cluster: Acyl-CoA dehydrogenase-like; n=1; Polaromonas sp. JS666|Rep: Acyl-CoA dehydrogenase-like - Polaromonas sp. (strain JS666 / ATCC BAA-500), partial (3…	NA;NA;NA;NA	NA;NA;NA;NA	similar to Cluster: Photosystem I P700 chlorophyll A apoprotein; n=1; Anthoceros punctatus|Rep: Photosystem I, partial (12%) ;weakly similar to Cluster: Predicted protein; n=1; Physcomitrella patens subsp. patens|Rep: Predicted protein -, partial (1%) ;NA;similar to Cluster: Putative uncharacterized protein; n=1; Oryza sativa Indica Group|Rep: Putative, partial (24%)
A_99_P400237	3.17041	up	683.603	182.229	393.607	126.863	355.559	129.862	1.907403	1.63349	1.4531144	P	P	P			Rep: 12-oxo-phytodienoic acid reductase - Zea mays (Maize), partial (31%) [TC310169]	ATGATCGACACTCCCTGTTCAAAAAACGCAAAATAGTGCATCTTGGACATTACACTATTT							TA110500_4565		TC310169		TC387654(100.00|60)	similar to UniRef100_Q49HE1 Cluster: 12-oxo-phytodienoic acid reductase; n=1; Zea mays|Rep: 12-oxo-phytodienoic acid reductase - Zea mays (Maize), partial (56%)	GO:0005739 (mitochondrion), GO:0009536 (plastid)	NA	similar to Cluster: 12-oxo-phytodienoic acid reductase; n=1; Zea mays|Rep: 12-oxo-phytodienoic acid reductase, partial (56%)
A_99_P397337	3.16912	up	2595.69	663.069	1803.77	602.448	1450.74	534.232	1.9688835	1.5821095	1.4412528	P	P	P			Rep: Os02g0741700 protein - Oryza sativa subsp. japonica (Rice), partial (45%) [TC329379]	GTGAGTATTGTTGTTGGTGGTGCCGAATTCGCAATCATAAGGCTGCTGCAATGATATGAT							TA109782_4565		TC329379		TC421895(100.00|60)	similar to UniRef100_Q0DXP1 Cluster: Os02g0741700 protein; n=1; Oryza sativa Japonica Group|Rep: Os02g0741700 protein - Oryza sativa subsp. japonica (Rice), partial (45%)	NA	NA	similar to Cluster: Putative uncharacterized protein OSJNBa0080E19.35; n=1; Oryza sativa Japonica Group|Rep:, partial (58%)
A_99_P503482	3.16497	up	7690.5	2284.91	7122.45	2084.48	5046.09	1830.47	1.7509383	1.772685	1.4629498	P	P	P			Rep: Peroxidase - Triticum aestivum (Wheat), partial (13%) [TC340412]	TATGTACTTTTTCCTTTGCTTAATCATGCCCAGTGGCACATAATCACTTTTGTCTCTAAC							CA650972		TC340412	Ta.56904	TC433197(100.00|60)	homologue to UniRef100_Q43220 Cluster: Peroxidase; n=1; Triticum aestivum|Rep: Peroxidase - Triticum aestivum (Wheat), partial (13%)	NA	NA	homologue to Cluster: Peroxidase; n=1; Triticum aestivum|Rep: Peroxidase - Triticum aestivum (Wheat), partial (12%)
A_99_P278571	3.15967	up	3818.26	1210.22	3257.26	1059.6	3143.71	966.561	1.6576395	1.6201457	1.7015332	P	P	P			Rep: Smr protein/MutS2 C-terminal - Xylella fastidiosa Ann-1, partial (7%) [TC304485]	GAAGCCCAAGCTTGTTGTTAAGTTTAGTAGATTTGTGTAGTGCAAGTTTGAACAAAGATA							TA75472_4565		TC316181		TC396289(100.00|60);TC389221(100.00|60)	weakly similar to UniRef100_Q948Y7 Cluster: VMP3 protein; n=1; Volvox carteri f. nagariensis|Rep: VMP3 protein - Volvox carteri f. nagariensis, partial (4%);	NA;NA	NA;NA	similar to Cluster: Putative uncharacterized protein P0552F09.132; n=1; Oryza sativa Japonica Group|Rep:, partial (17%) ;weakly similar to Cluster: Putative uncharacterized protein P0552F09.132; n=1; Oryza sativa Japonica Group|Rep:, partial (49%)
A_99_P400642	3.14737	up	152.495	45.0167	104.81	33.5362	75.4891	25.6338	1.7602317	1.6439844	1.5582213	M	M	P				CTGTTACCAATCCCGTACTCCAAACTAATTAATGTAGAGTTCAAAGTTAATCAAAGTGTC							TA110605_4565		TC347937		TC440864(100.00|60)		NA	NA	homologue to Cluster: Glycosyltransferase; n=1; Triticum aestivum|Rep: Glycosyltransferase - Triticum aestivum, partial (4%)
A_99_P141243	3.13169	up	319.093	92.9078	225.237	74.4875	178.382	60.316	1.7801032	1.5963725	1.5643541	P	P	P			CJ930270 Y. Ogihara unpublished cDNA library, whchan Triticum aestivum cDNA clone whchan4h03 5', mRNA sequence [CJ930270]	TGTGAGCGCATATATACTATTAGTTTTCCTATCAACAAGATGTGTTCTTCATCCTCTGCA			CJ930270				CJ930270	TC379863		Ta.50611
A_99_P228236	3.12629	up	8279.37	2327.1	5609.56	1855.26	4913.52	1729.85	1.8309851	1.5962639	1.5061063	P	P	P			Rep: Os04g0503500 protein - Oryza sativa subsp. japonica (Rice), partial (32%) [TC296390]	GTATGTAAAATGTAATGGCTCGTGTACGTAACAGTTGGTGTTTGCCAAGTTTCGTCGCGT							TA61101_4565		TC296390		TC388013(100.00|60)	similar to UniRef100_Q0JBY3 Cluster: Os04g0503500 protein; n=1; Oryza sativa Japonica Group|Rep: Os04g0503500 protein - Oryza sativa subsp. japonica (Rice), partial (32%)	NA	NA	similar to Cluster: OSIGBa0112M24.4 protein; n=1; Oryza sativa|Rep: OSIGBa0112M24.4 protein - Oryza sativa, partial (31%)
A_99_P154067	3.12211	up	73.2852	21.0601	64.5637	20.9658	46.2923	16.3004	1.7990078	1.6226888	1.5058631	M	M	M			CJ930649 Y. Ogihara unpublished cDNA library, whchan Triticum aestivum cDNA clone whchan5c22 5', mRNA sequence [CJ930649]	TGATGAGGTGTAGTTCTTAAACACCCAATGTTTTTATCCGATTTATCTTAATGACTGAGG			CJ930649				CJ930649	TC414625	TC322296	Ta.53730	TC414625(100.00|60)		NA	NA	similar to Cluster: OJ000223_09.10 protein; n=3; Oryza sativa|Rep: OJ000223_09.10 protein - Oryza sativa subsp., partial (4%)
A_99_P360586	3.11836	up	1457.56	399.668	1038.45	341.642	835.941	305.589	1.8666772	1.6038722	1.451809	P	P	P				CGACGTGGTAGGAGTACTTTGTGGCAAACAGTATGTGAACAAGGAAAGCTACAAACTACT							TA100193_4565
A_99_P626886	3.11267	up	145.151	51.8954	104.554	32.5766	96.9917	28.8709	1.4838754	1.682342	1.7482424	M	M	P	LOC543266	543266	Triticum aestivum low-molecular-weight glutenin storage protein mRNA, complete cds [U86027]	CTGGTCACAAGCGCAACCTGGTGCCTTAATTAATTATCAATGTACTGGAATAATCACTAT		543266	U86027				U86027	TC408204		Ta.28610	TC461308(98.25|56)	UniRef100_A8IED5 Cluster: Low molecular weight glutenin subunit; n=1; Thinopyrum ponticum x Triticum aestivum|Rep: Low molecular weight glutenin subunit - Thinopyrum ponticum x Triticum aestivum, partial (49%)	NA	NA	Cluster: Low molecular weight glutenin subunit; n=1; Thinopyrum ponticum x Triticum aestivum|Rep:, partial (49%)
A_99_P311296	3.09438	up	848.124	234.584	655.148	213.447	505.553	189.346	1.854168	1.6179444	1.4168364	P	P	P			Rep: Os04g0679800 protein - Oryza sativa subsp. japonica (Rice), partial (98%) [TC367477]	TCAGGTTTTGTAAATACATGTACAGATTTACAGTTTGCATGGAAATGTTCAGGGAAAGTC							TA85026_4565		TC367477		TC387423(96.67|58);TC458073(98.33|59);TC390586(96.55|56);TC389102(96.72|59)	similar to UniRef100_Q0J8Z1 Cluster: Os04g0679800 protein; n=1; Oryza sativa Japonica Group|Rep: Os04g0679800 protein - Oryza sativa subsp. japonica (Rice), partial (72%);similar to UniRef100_Q0J8Z1 Cluster: Os04g0679800 protein; n=1; Oryza sativa Japonica Group|Rep: Os04g0679800 protein - Oryza sativa subsp. japonica (Rice), partial (98%);similar to UniRef100_Q0J8Z1 Cluster: Os04g0679800 protein…	GO:0005515 (protein binding), GO:0008270 (zinc ion binding);GO:0005515 (protein binding), GO:0005739 (mitochondrion), GO:0008270 (zinc ion binding);GO:0005515 (protein binding), GO:0005739 (mitochondrion), GO:0008270 (zinc ion binding);NA	NA;NA;NA;NA	similar to Cluster: Os04g0679800 protein; n=1; Oryza sativa Japonica Group|Rep: Os04g0679800 protein - Oryza, partial (72%) ;similar to Cluster: Os04g0679800 protein; n=1; Oryza sativa Japonica Group|Rep: Os04g0679800 protein - Oryza, partial (97%) ;similar to Cluster: H0801D08.18 protein; n=2; Oryza sativa|Rep: H0801D08.18 protein - Oryza sativa (Rice), partial (97%) ;similar to Cluster: H0801D0…
A_99_P565447	3.08935	up	83.7762	26.0881	51.7879	14.5819	62.688	24.248	1.6831464	1.8284372	1.3703264	M	M	M				CTGGCATGTGTAATTGAATGAAGTTTAAGGTTGATTGAAGTGTATGTATGTGCAAGTTGT							TC364774		TC364774		TC458164(100.00|60)		NA	NA	NA
A_99_P391927	3.08346	up	181.071	55.5061	175.192	60.077	131.141	42.5537	1.7058371	1.544053	1.6237589	P	P	P			Rep: Chromosome undetermined SCAF5377, whole genome shotgun sequence - Tetraodon nigroviridis (Green puffer), partial (10%) [TC353729]	GATTGTCCGCTTGTCGCCACTGTTGCTTGTAAGTAAGTACTAAGATGGAAAGATGACTCC							TA108465_4565		TC353729		TC446769(98.33|59)	homologue to UniRef100_Q4TEH5 Cluster: Chromosome undetermined SCAF5377, whole genome shotgun sequence; n=1; Tetraodon nigroviridis|Rep: Chromosome undetermined SCAF5377, whole genome shotgun sequence - Tetraodon nigroviridis (Green puffer), partial (10%)	NA	NA	similar to Cluster: Putative uncharacterized protein; n=1; Oryza sativa Indica Group|Rep: Putative, partial (13%)
A_99_P194763	3.07982	up	54.2608	17.8668	28.4622	8.54602	29.3351	10.1568	1.602631	1.7357213	1.5301859	M	M	M	LOC100127072	100127072	Triticum aestivum FKF1 protein mRNA, complete cds [DQ923399]	TAATGGATTTTGGTGAAGAGAATCCACAATGGAGGCAGTTGGCGACAACTGGGTTTCCAA	NA|NA|NA	100127072	DQ923399	GO:0008150|GO:0003674|GO:0005575	molecular_function|cellular_component|biological_process	TAIR|gene:3443258~92.06~75|TAIR|gene:3443258~92.06~75|TAIR|gene:3443258~92.06~75	DQ923399	TC382458	TC290859	Ta.63044	TC382458(100.00|60)	UniRef100_A7YJG9 Cluster: FKF1 protein; n=1; Triticum aestivum|Rep: FKF1 protein - Triticum aestivum (Wheat), complete	GO:0003674 (molecular_function), GO:0005575 (cellular_component), GO:0008150 (biological_process)	NA	Cluster: FKF1 protein; n=1; Triticum aestivum|Rep: FKF1 protein - Triticum aestivum (Wheat), complete
A_99_P407442	3.07715	up	689.935	248.775	692.813	200.305	536.299	176.558	1.4716213	1.7902656	1.6028972	P	P	P			Rep: Mannose-specific jacalin-related lectin - Oryza sativa subsp. japonica (Rice), partial (32%) [TC278058]	CTTATGATTATTGTTCCTTGTATGCATGTGTGGGTGCTTTGTCGTCACCTTAAGTTCTTT							TC278058		TC278058		TC369525(100.00|60)	weakly similar to UniRef100_Q306J3 Cluster: Mannose-specific jacalin-related lectin; n=1; Oryza sativa Japonica Group|Rep: Mannose-specific jacalin-related lectin - Oryza sativa subsp. japonica (Rice), partial (32%)	NA	NA	weakly similar to Cluster: Putative 32.7 kDa jasmonate-induced protein; n=1; Hordeum vulgare|Rep: Putative 32.7 kDa, partial (38%)
A_99_P462337	3.07704	up	8129.03	2618.46	7184.71	2160.44	6060.25	2147.59	1.634364	1.7336073	1.4966621	P	P	P			Rep: Chromosome chr5 scaffold_2, whole genome shotgun sequence - Vitis vinifera (Grape), partial (87%) [TC319821]	CTGTATATATAGAAAGCTCTGGGTGCCTTACCTAATGGTATTGAGTTTGGTTTCTTTTCC							TA85363_4565		TC319821		TC412058(100.00|60)	similar to UniRef100_A7NWM4 Cluster: Chromosome chr5 scaffold_2, whole genome shotgun sequence; n=1; Vitis vinifera|Rep: Chromosome chr5 scaffold_2, whole genome shotgun sequence - Vitis vinifera (Grape), partial (87%)	GO:0005739 (mitochondrion)	NA	similar to Cluster: Putative uncharacterized protein; n=2; Oryza sativa|Rep: Putative uncharacterized protein, complete
A_99_P579682	3.06361	up	184.59	54.4575	112.298	42.0166	105.108	33.1159	1.7611237	1.4183	1.6662754	P	P	P	GLEN42K	542805	Triticum aestivum GLEN42K mRNA for low molecular weight glutenin subunit, complete cds [AB119007]	TCGCAAATGTTGCAGCAGAGTAGTTGCCATGTGATACAACAACAATGTTGCCAGCAGTTG	NA|NA|NA|NA	542805	AB119007	GO:0004984|GO:0007608|GO:0007186|GO:0016021	G-protein coupled receptor protein signaling pathway|sensory perception of smell|integral to membrane|olfactory receptor activity	MGI|MGI:3031266~71.19~78|MGI|MGI:3031266~71.19~78|MGI|MGI:3031266~71.19~78|MGI|MGI:3031266~71.19~78	AB119007	TC368691	NP414281	Ta.31184	TC398820(96.67|58);BU607209(96.67|58);NP414281(96.67|58);NP584973(96.67|58);TC455731(96.67|58);TC410884(96.67|58);TC428598(96.67|58);TC430267(96.67|58);TC441469(96.67|58);NP9349567(95.00|57);TC441238(96.67|58);TC368731(96.67|58);TC444382(96.67|58);BQ805092(96.67|58);TC461308(96.67|58);TC439947(96.67|58);TC430086(96.67|58);TC374681(96.67|58);TC423800(96.67|58);NP414278(96.67|58);TC368691(98.33|59)…	homologue to UniRef100_Q00M56 Cluster: LMW-GS P-31; n=1; Triticum aestivum|Rep: LMW-GS P-31 - Triticum aestivum (Wheat), partial (70%);homologue to UniRef100_Q8W3X4 Cluster: Low-molecular-weight glutenin subunit group 3 type II; n=1; Triticum aestivum|Rep: Low-molecular-weight glutenin subunit group 3 type II - Triticum aestivum (Wheat), partial (59%);GB|AB062854.1|BAB78740.1 low-molecular-weight…	NA;NA;NA;NA;NA;GO:0000022 (mitotic spindle elongation), GO:0000080 (G1 phase of mitotic cell cycle), GO:0003676 (nucleic acid binding), GO:0003723 (RNA binding), GO:0003735 (structural constituent of ribosome), GO:0003774 (motor activity), GO:0004842 (ubiquitin-protein ligase activity), GO:0005515 (protein binding), GO:0005622 (intracellular), GO:0005680 (anaphase-promoting complex), GO:0005840 (…	NA;NA;NA;NA;NA;low molecular weight glutenin;NA;NA;NA;NA;low molecular weight glutenin;bread-making quality;LMW-GS P-31;LMW-GS^^LMW-GS P-32;LMW-GS;gamma-gliadin/LMW-glutenin chimera Ch2 precursor;storage protein; expressed in endosperm; product of chimeric gene;NA;NA;NA;low-molecular-weight glutenin subunit group 4 type II [Triticum aestivum];low-molecular-weight glutenin subunit group 3 type II …	homologue to Cluster: LMW-GS P-31; n=1; Triticum aestivum|Rep: LMW-GS P-31 - Triticum aestivum (Wheat), partial (69%) ;NA;NA;NA;homologue to Cluster: Low molecular weight glutenin subunit; n=1; Triticum aestivum|Rep: Low molecular weight, partial (63%) ;homologue to Cluster: Low molecular weight glutenin; n=1; Triticum aestivum|Rep: Low molecular weight glutenin - , complete;homologue to Cluster:…
A_99_P152907	3.05639	up	130.537	34.5745	96.5422	35.7268	106.635	38.1046	1.9166827	1.4341526	1.4846449	P	M	P			CJ875741 Y. Ogihara unpublished cDNA library, whthls Triticum aestivum cDNA clone whthls1k13 5', mRNA sequence [CJ875741]	GGAAACTTGGCACTATTGTAATAAAGTTCTCGGAGATTCTTCCAGCCATTTTTACTAAAA			CJ875741				CJ875741			Ta.53444
A_99_P474107	3.05374	up	16707.5	4862.57	11950.7	4038.92	10226.1	3650.79	1.7807093	1.5650473	1.485981	P	P	P				TATATATGCAGTGCACGCGTGTATGGTTATGTGTAGAGAAGGCGTTGAAAGTTGCTGCTG							TA70788_4565		TC326461	Ta.6148	TC379102(91.94|57);TC448944(92.19|59);TC422284(96.67|58);TC418895(100.00|60);TC377977(100.00|60)	similar to UniRef100_Q10LM8 Cluster: Dormancy/auxin associated protein, expressed; n=1; Oryza sativa Japonica Group|Rep: Dormancy/auxin associated protein, expressed - Oryza sativa subsp. japonica (Rice), partial (91%);similar to UniRef100_Q10LM8 Cluster: Dormancy/auxin associated protein, expressed; n=1; Oryza sativa Japonica Group|Rep: Dormancy/auxin associated protein, expressed - Oryza sativa…	NA;NA;NA;NA;NA	NA;NA;NA;NA;NA	similar to Cluster: Dormancy/auxin associated protein expressed; n=1; Oryza sativa Japonica Group|Rep:, partial (90%) ;similar to Cluster: Putative uncharacterized protein; n=2; Oryza sativa|Rep: Putative uncharacterized protein, partial (55%) ;Cluster: NAD-dependent epimerase/dehydratase putative; n=1; Acaryochloris marina MBIC11017|Rep:, partial (3%) ;similar to Cluster: Dormancy/auxin associat…
A_99_P438447	3.05167	up	5718.95	1672.84	3773.91	1332.53	3768.16	1283.79	1.7734498	1.5018901	1.5534507	P	P	P	SAP	778416	Triticum aestivum senescence-associated protein (SAP) mRNA, complete cds [AY781360]	CTTGATAAGATGTGTAGGATATATGTGCAAGGTTAATGTTAGAATTTCCGTTCATCACCT	NA|NA|NA|NA|NA|NA	778416	AY781360	GO:0007568|GO:0006979|GO:0009611|GO:0003674|GO:0009753|GO:0005575	response to wounding|response to oxidative stress|molecular_function|cellular_component|response to jasmonic acid stimulus|aging	TAIR|gene:3439154~77.48~61|TAIR|gene:3715812~77.48~61|TAIR|gene:1005027747~72.97~92|TAIR|gene:1005027747~72.97~92|TAIR|gene:3439154~77.48~61|TAIR|gene:1005027747~72.97~92	AY781360	TC384843	TC303363	Ta.60081	TC384843(100.00|60);TC432890(100.00|60);TC395152(100.00|60)	UniRef100_Q2TN72 Cluster: Senescence-associated protein; n=1; Triticum aestivum|Rep: Senescence-associated protein - Triticum aestivum (Wheat), complete;homologue to UniRef100_Q2TN72 Cluster: Senescence-associated protein; n=1; Triticum aestivum|Rep: Senescence-associated protein - Triticum aestivum (Wheat), partial (22%);UniRef100_Q2TN72 Cluster: Senescence-associated protein; n=1; Triticum aest…	GO:0003674 (molecular_function), GO:0005575 (cellular_component), GO:0006979 (response to oxidative stress), GO:0007568 (aging), GO:0009611 (response to wounding), GO:0009753 (response to jasmonic acid stimulus);NA;NA	senescence-associated protein;induced by leaf senesence; TaSAP;NA;NA	Cluster: Senescence-associated protein; n=1; Triticum aestivum|Rep: Senescence-associated protein - , complete;homologue to Cluster: Senescence-associated protein; n=1; Triticum aestivum|Rep: Senescence-associated protein - , partial (22%) ;Cluster: Senescence-associated protein; n=1; Triticum aestivum|Rep: Senescence-associated protein - , partial (43%)
A_99_P342336	3.05147	up	4803.22	1422.06	3495.59	1161.64	3198.35	1144.1	1.7560177	1.5893792	1.4831161	P	P	P				AGACTTTGGCCCGGTTCTACCTAGGTAGATACAGTATCTGCTTGTGTGTTTGCTTGATAC							TA94303_4565		TC337666
A_99_P524022	3.0471	up	189.279	63.1605	100.308	32.816	100.992	32.6987	1.5834161	1.6119578	1.6269397	M	M	P			Rep: Chromosome chr7 scaffold_31, whole genome shotgun sequence - Vitis vinifera (Grape), partial (32%) [TC349191]	AACGCAAGTTGTGAACTGCTACCTGTTCAGTGTTTGTATATATGCGGCTGCCTGTTGAGT							TC349191		TC349191		TC442136(100.00|60)	weakly similar to UniRef100_A7PUL6 Cluster: Chromosome chr7 scaffold_31, whole genome shotgun sequence; n=1; Vitis vinifera|Rep: Chromosome chr7 scaffold_31, whole genome shotgun sequence - Vitis vinifera (Grape), partial (32%)	NA	NA	similar to Cluster: Putative uncharacterized protein; n=1; Oryza sativa Indica Group|Rep: Putative, partial (34%)
A_99_P181816	3.04378	up	8814	2519.9	5804.35	2065.35	5706.12	1989.07	1.8064289	1.4907466	1.5204172	P	P	P	SAP	778416	Triticum aestivum senescence-associated protein (SAP) mRNA, complete cds [AY781360]	TAAACTGGTCCCATTACAAGAATAGGGCATGCACTGAATCTGAAGAATGTTACTAATAAA	NA|NA|NA|NA|NA|NA	778416	AY781360	GO:0007568|GO:0006979|GO:0009611|GO:0003674|GO:0009753|GO:0005575	response to wounding|response to oxidative stress|molecular_function|cellular_component|response to jasmonic acid stimulus|aging	TAIR|gene:3439154~77.48~61|TAIR|gene:3715812~77.48~61|TAIR|gene:1005027747~72.97~92|TAIR|gene:1005027747~72.97~92|TAIR|gene:3439154~77.48~61|TAIR|gene:1005027747~72.97~92	AY781360	TC384843	TC293196	Ta.60081	TC384843(100.00|60);TC432890(100.00|59)	UniRef100_Q2TN72 Cluster: Senescence-associated protein; n=1; Triticum aestivum|Rep: Senescence-associated protein - Triticum aestivum (Wheat), complete;homologue to UniRef100_Q2TN72 Cluster: Senescence-associated protein; n=1; Triticum aestivum|Rep: Senescence-associated protein - Triticum aestivum (Wheat), partial (22%)	GO:0003674 (molecular_function), GO:0005575 (cellular_component), GO:0006979 (response to oxidative stress), GO:0007568 (aging), GO:0009611 (response to wounding), GO:0009753 (response to jasmonic acid stimulus);NA	senescence-associated protein;induced by leaf senesence; TaSAP;NA	Cluster: Senescence-associated protein; n=1; Triticum aestivum|Rep: Senescence-associated protein - , complete;homologue to Cluster: Senescence-associated protein; n=1; Triticum aestivum|Rep: Senescence-associated protein - , partial (22%)
A_99_P288821	3.0309	up	3120.07	922.517	2208.47	770.261	2170.32	755.882	1.7579298	1.5196257	1.521677	P	P	P				TTGCTGTAAGTGCGGTAGGATAAAAGCAGGAGGTTTTGTAGGGATGCCAATTCTCTGTCT							TA78469_4565		TC329747		TC422292(100.00|60);TC428577(98.33|59)	;	NA;NA	NA;NA	weakly similar to Cluster: Putative MYB transcription factor; n=1; Oryza sativa Japonica Group|Rep: Putative MYB, partial (8%) ;weakly similar to Cluster: Putative MYB transcription factor; n=1; Oryza sativa Japonica Group|Rep: Putative MYB, partial (14%)
A_99_P120274	3.02146	up	282.532	83.9702	242.962	88.4539	197.458	66.1588	1.7504678	1.4577332	1.5775403	P	P	P			CJ693910 Y.Ogihara unpublished cDNA library Wh_SHC Triticum aestivum cDNA clone whsc15c05 5', mRNA sequence [CJ693910]	AATCAAGTTTCTGGTTTCTGTTGCACCCTTGGGCCATCAGGAAAATGCCTCTGTTTTTGG			CJ693910				CJ693910	TC453600	TC360385	Ta.44198	TC453600(100.00|60)	similar to UniRef100_Q1G159 Cluster: MADS-box transcription factor TaAGL33; n=1; Triticum aestivum|Rep: MADS-box transcription factor TaAGL33 - Triticum aestivum (Wheat), partial (27%)	NA	NA	similar to Cluster: MADS-box transcription factor TaAGL33; n=1; Triticum aestivum|Rep: MADS-box transcription, partial (26%)
A_99_P007891	3.01742	up	412.804	118.429	272.161	86.1317	237.293	95.1315	1.8014318	1.659845	1.3186774	P	P	P			BJ247952 Y. Ogihara unpublished cDNA library, Wh_f Triticum aestivum cDNA clone whf4f17 5', mRNA sequence [BJ247952]	CTTGCCTTTTCTATCTATGTAAATGTAAATCCATCTACTCACTGATCTGCTCCAAGATTA			BJ247952				BJ247952	TC424426	TC331822	Ta.3809	TC424426(100.00|60)	UniRef100_Q6F393 Cluster: Expressed protein; n=2; Oryza sativa Japonica Group|Rep: Expressed protein - Oryza sativa subsp. japonica (Rice), partial (10%)	NA	NA	Cluster: Putative uncharacterized protein; n=1; Oryza sativa Indica Group|Rep: Putative, partial (3%)
A_99_P492802	3.0154	up	75.687	25.5468	50.9039	19.787	62.521	17.3798	1.5669031	1.3632231	1.8469275	M	M	M			Rep: Matrix metallopeptidase 7 - Bos taurus (Bovine), partial (5%) [TC335843]	ACTCCCTTCGATCCTTAGTGCGACGGGTAATATGGATCAGAGTGATACAAATATTTGTTG							BQ168008		TC335843	Ta.9963	TC428566(100.00|60)	similar to UniRef100_Q148N3 Cluster: Matrix metallopeptidase 7; n=1; Bos taurus|Rep: Matrix metallopeptidase 7 - Bos taurus (Bovine), partial (5%)	NA	NA	Cluster: Superfamily II DNA and RNA helicase; n=1; Sorangium cellulosum 'So ce 56'|Rep: Superfamily , partial (0%)
A_99_P052276	2.98788	up	328.77	113.475	283.067	93.7871	224.678	73.6565	1.5347093	1.5936847	1.6089716	P	P	P			wre1n.pk0041.f7 wre1n Triticum aestivum cDNA clone wre1n.pk0041.f7 5' end, mRNA sequence [CA641200]	GTTGGTCTGTTGATATGGCCTGCTGCTTGGTTGGTATATTACAAAATCAATTGGAATTCT			CA641200				CA641200	TC443263	TC350315	Ta.18721	TC443263(100.00|60)	similar to UniRef100_A4X227 Cluster: Carbonic anhydrase; n=1; Salinispora tropica CNB-440|Rep: Carbonic anhydrase - Salinispora tropica CNB-440, partial (10%)	NA	NA	similar to Cluster: Carbonic anhydrase; n=1; Salinispora tropica CNB-440|Rep: Carbonic anhydrase - Salinispora , partial (10%)
A_99_P533892	2.98397	up	112.443	36.1593	95.7102	35.5498	70.8267	22.3177	1.6367551	1.4288306	1.6661067	M	M	P			Rep: Probable uridylate kinase - Natronomonas pharaonis (strain DSM 2160 / ATCC 35678), partial (7%) [TC353089]	CTCATTGTGTGTGTCTCTGGATGTATCACTGGGAGTGTAATATATTACAGTCCAAATGTT							TC353089		TC353089		TC446111(100.00|60)	UniRef100_Q3IRL6 Cluster: Probable uridylate kinase; n=1; Natronomonas pharaonis DSM 2160|Rep: Probable uridylate kinase - Natronomonas pharaonis (strain DSM 2160 / ATCC 35678), partial (7%)	NA	NA	similar to Cluster: Putative uncharacterized protein; n=1; Saccharopolyspora erythraea NRRL 2338|Rep: Putative , partial (5%)
A_99_P262826	2.96018	up	11415.4	3503.55	7893.72	2833.56	7460.21	2610.53	1.7040911	1.4780884	1.5148745	P	P	P			Rep: Dormancy/auxin associated protein, expressed - Oryza sativa subsp. japonica (Rice), partial (91%) [TC286523]	TAGTTCCTGGTGCTTGCTTGAACTTTTATGTATTATCTTTGGGTGTTTGCCATGATAATC							TA70788_4565		TC286523		TC377977(100.00|60)	similar to UniRef100_Q10LM8 Cluster: Dormancy/auxin associated protein, expressed; n=1; Oryza sativa Japonica Group|Rep: Dormancy/auxin associated protein, expressed - Oryza sativa subsp. japonica (Rice), partial (91%)	NA	NA	similar to Cluster: Dormancy/auxin associated protein expressed; n=1; Oryza sativa Japonica Group|Rep:, partial (90%)
A_99_P466772	2.95902	up	8627.12	2690.34	6839.15	2260.38	5623.07	2105.78	1.6810932	1.597253	1.4170055	P	P	P			Rep: Chromosome chr5 scaffold_2, whole genome shotgun sequence - Vitis vinifera (Grape), partial (87%) [TC322350]	TGATGTATCTGTATATAGAAAGCTCTGGGTGCCTTACCTAATGGTATTGAGTTTGGTTTC							TA85363_4565		TC322350		TC412058(96.77|60);TC414688(100.00|60)	similar to UniRef100_A7NWM4 Cluster: Chromosome chr5 scaffold_2, whole genome shotgun sequence; n=1; Vitis vinifera|Rep: Chromosome chr5 scaffold_2, whole genome shotgun sequence - Vitis vinifera (Grape), partial (87%);similar to UniRef100_A7NWM4 Cluster: Chromosome chr5 scaffold_2, whole genome shotgun sequence; n=1; Vitis vinifera|Rep: Chromosome chr5 scaffold_2, whole genome shotgun sequence -…	GO:0005739 (mitochondrion);GO:0005739 (mitochondrion)	NA;NA	similar to Cluster: Putative uncharacterized protein; n=2; Oryza sativa|Rep: Putative uncharacterized protein, complete;similar to Cluster: Putative uncharacterized protein; n=2; Oryza sativa|Rep: Putative uncharacterized protein, complete
A_99_P500557	2.95831	up	88.4478	28.4774	62.4345	17.8493	46.5652	19.5397	1.6350074	1.8064733	1.2528421	M	M	M			Rep: Response regulator receiver - Crocosphaera watsonii, partial (5%) [TC339152]	TGTGAAGTGTAGGATACTTCTGTAAGCTCCTGGTTGTTGACATGTAAAATGATTATGGTT							TC339152		TC339152		TC431938(100.00|60)	homologue to UniRef100_Q4CAP5 Cluster: Response regulator receiver; n=1; Crocosphaera watsonii WH 8501|Rep: Response regulator receiver - Crocosphaera watsonii, partial (5%)	NA	NA	homologue to Cluster: Response regulator receiver; n=1; Crocosphaera watsonii WH 8501|Rep: Response regulator, partial (5%)
A_99_P632966	2.95672	up	552.17	217.913	561.016	159.031	464.511	160.637	1.3413584	1.8187294	1.5319047	P	P	P	Foxp2	542882	SCU005.A09.R990714 ITEC SCU Wheat Endosperm Library Triticum aestivum cDNA clone SCU005.A09, mRNA sequence [BE413982]	TCAACTTGAGTTGATGACTTCATTGCACTCCGTACCCTGCCAATGATGTGCAATGTCAAC		542882	BE413982				BE413982	TC448170	TC277375	Ta.55438	TC450140(90.32|56);TC431446(91.80|56);TC448170(91.80|56);TC368741(96.72|59);TC430379(91.80|56);NP9351565(93.44|57);TC435848(91.80|56);CD895475(96.72|59);TC368843(96.72|59);TC433337(91.80|56)	homologue to UniRef100_A2IBJ8 Cluster: LMW-m2 glutenin subunit; n=1; Aegilops longissima|Rep: LMW-m2 glutenin subunit - Aegilops longissima (Goatgrass), partial (19%);homologue to UniRef100_A2IBK1 Cluster: LMW-m2 glutenin subunit; n=1; Triticum zhukovskyi|Rep: LMW-m2 glutenin subunit - Triticum zhukovskyi, partial (76%);homologue to UniRef100_Q8W3X5 Cluster: Low-molecular-weight glutenin subunit …	NA;NA;NA;GO:0004984 (olfactory receptor activity), GO:0007186 (G-protein coupled receptor protein signaling pathway), GO:0007608 (sensory perception of smell), GO:0016021 (integral to membrane);NA;NA;NA;NA;NA;NA	NA;low-molecular-weight glutenin subunit;low-molecular-weight glutenin subunit;low molecular weight glutenin^^lmw-gs [Triticum aestivum]^^s-type low molecular weight glutenin L4-55 [Triticum aestivum];LMW glutenin^^low-molecular-weight glutenin subunit group 2 type I [Triticum aestivum];NA;NA;NA;low molecular weight glutenin;bread-making quality;NA	homologue to Cluster: LMW-m2 glutenin subunit; n=1; Aegilops longissima|Rep: LMW-m2 glutenin subunit - Aegilops, partial (18%) ;homologue to Cluster: LMW-m2 glutenin subunit; n=1; Triticum zhukovskyi|Rep: LMW-m2 glutenin subunit - Triticum, partial (76%) ;homologue to Cluster: Low-molecular-weight glutenin subunit group 2 type I; n=1; Triticum aestivum|Rep:, partial (84%) ;Cluster: Low-molecular-…
A_99_P549032	2.95352	up	3231.89	1075.82	2738.16	887.043	2116	761.596	1.5869418	1.6261321	1.4742393	P	P	P			Rep: Glutamate racemase - Granulobacter bethesdensis (strain ATCC BAA-1260 / CGDNIH1), partial (8%) [TC358770]	TGCGGCTGCCAATGGTATCAATGTTTTTCTGTATTCTCTCAGCTCTGTTTCCATGAGGAT							TA88030_4565		TC358770		TC456744(98.33|59);TC451921(100.00|60)	UniRef100_Q06804 Cluster: PZE40 protein; n=1; Hordeum vulgare|Rep: PZE40 protein - Hordeum vulgare (Barley), partial (14%);weakly similar to UniRef100_Q0BTT2 Cluster: Glutamate racemase; n=1; Granulibacter bethesdensis CGDNIH1|Rep: Glutamate racemase - Granulobacter bethesdensis (strain ATCC BAA-1260 / CGDNIH1), partial (8%)	NA;NA	NA;NA	Cluster: PZE40 protein; n=1; Hordeum vulgare|Rep: PZE40 protein - Hordeum vulgare (Barley), partial (13%) ;similar to Cluster: Expressed protein; n=1; Oryza sativa Japonica Group|Rep: Expressed protein - Oryza sativa, partial (10%)
A_99_P522432	2.95226	up	1108.08	333.568	725.955	242.478	559.985	216.44	1.7320108	1.5820283	1.3714224	P	P	P			WHE1076_E03_I06ZS Wheat unstressed seedling shoot normalized cDNA library Triticum aestivum cDNA clone WHE1076_E03_I06, mRNA sequence [BE489301]	ATTGGGGCCGATGATCTGCGTGCATGGCTTCTATGAATTGTAATCCTACGGACTCTTTTT			BE489301				BE489301		TC348563	Ta.7969	TC441497(100.00|60)		NA	NA	similar to Cluster: Os02g0249300 protein; n=1; Oryza sativa Japonica Group|Rep: Os02g0249300 protein - Oryza, partial (26%)
A_99_P562397	2.9468	up	651.735	178.867	448.763	158.594	364.415	146.83	1.8654002	1.5006124	1.3114305	P	P	P			Rep: Rhomboid family protein - Legionella pneumophila (strain Corby), partial (7%) [TC363637]	TATACAGTATACGCCAAAACACTTGTACATATACATCTGCTCCTATATAAGTCTTCCAGC							TC363637		TC363637		TC456954(100.00|60)	homologue to UniRef100_A5IG92 Cluster: Rhomboid family protein; n=1; Legionella pneumophila str. Corby|Rep: Rhomboid family protein - Legionella pneumophila (strain Corby), partial (7%)	NA	NA	similar to Cluster: Putative uncharacterized protein; n=1; Oryza sativa Indica Group|Rep: Putative, partial (3%)
A_99_P503332	2.94392	up	1264.29	386.263	912.211	334.368	943.011	330.043	1.7106705	1.4479325	1.5146197	P	P	P			Rep: Chromosome chr5 scaffold_2, whole genome shotgun sequence - Vitis vinifera (Grape), partial (11%) [TC340327]	GTTGCGCTGTCGGGGACTGATGTTCGACGTTCTAGTTAAATGAAATGAAATTTGATGCCC							TC340327		TC340327		TC433125(100.00|60)	similar to UniRef100_A7NWQ3 Cluster: Chromosome chr5 scaffold_2, whole genome shotgun sequence; n=1; Vitis vinifera|Rep: Chromosome chr5 scaffold_2, whole genome shotgun sequence - Vitis vinifera (Grape), partial (11%)	NA	NA	homologue to Cluster: Expressed protein 3'-partial; n=4; Oryza sativa|Rep: Expressed protein 3'-partial -, partial (42%)
A_99_P530697	2.93692	up	70.5165	28.9346	55.5605	17.937	47.1963	14.0644	1.2851639	1.6311193	1.7466221	M	M	M			Rep: FIMBRIATA-like protein - Triticum aestivum (Wheat), partial (13%) [TC351837]	CACCTGTAAAACAGTGATCTCTGCAGTACCACCTATGCGCTGTCATGTTTTTTGTCCATT							TC351837		TC351837		TC444821(100.00|60)	weakly similar to UniRef100_Q2L3U4 Cluster: FIMBRIATA-like protein; n=1; Triticum aestivum|Rep: FIMBRIATA-like protein - Triticum aestivum (Wheat), partial (13%)	NA	NA	similar to Cluster: Putative uncharacterized protein; n=1; Oryza sativa Indica Group|Rep: Putative, partial (16%)
A_99_P533467	2.9341	up	939.61	358.008	846.422	291.048	957.83	289.428	1.3920717	1.540119	1.7265644	P	P	P			Rep: Serine/arginine repetitive matrix 1 - Danio rerio (Zebrafish) (Brachydanio rerio), partial (4%) [TC352901]	TGTGGTAGTGTATATGAAAAATAATCGATGAGCATGGCTATGCATGTTCACAACTTTCAA							CA693616		TC352901	Ta.34672	TC445970(100.00|60)	homologue to UniRef100_Q6PEG8 Cluster: Serine/arginine repetitive matrix 1; n=1; Danio rerio|Rep: Serine/arginine repetitive matrix 1 - Danio rerio (Zebrafish) (Brachydanio rerio), partial (4%)	NA	NA	similar to Cluster: P0028E10.1 protein; n=1; Oryza sativa Japonica Group|Rep: P0028E10.1 protein - Oryza, partial (19%)
A_99_P487042	2.93229	up	123.533	41.106	94.9041	34.1329	82.2707	27.2658	1.5874795	1.4753081	1.5932889	M	M	P				ATATCCGTGTTCATAAACGATGGCATCTGTATTGCCATGGTAACTTTGTGTAAACGTGAA							TC333112		TC333112		TC425735(100.00|60)		NA	NA	Cluster: Hansenula MRAKII killer toxin-resistant protein 1 precursor; n=1; Saccharomyces cerevisiae|, partial (1%)
A_99_P267736	2.93058	up	9594.48	3062.76	8297.06	2551.94	5767.76	2334.03	1.6473731	1.701004	1.3051863	P	P	P			Rep: Peroxidase - Triticum aestivum (Wheat), partial (13%) [TC340412]	TGCAAATGGATGAGTTGCATATGTACTTTTTCCTTTGCTTAATCATGCCAGTGGCACATA							TA72220_4565		TC340412	Ta.56904	TC433197(98.36|60)	homologue to UniRef100_Q43220 Cluster: Peroxidase; n=1; Triticum aestivum|Rep: Peroxidase - Triticum aestivum (Wheat), partial (13%)	NA	NA	homologue to Cluster: Peroxidase; n=1; Triticum aestivum|Rep: Peroxidase - Triticum aestivum (Wheat), partial (12%)
A_99_P470572	2.92484	up	360.35	116.335	253.431	77.4492	209.319	84.7931	1.6311165	1.7102718	1.3036824	P	P	P			Rep: Chromosome chr6 scaffold_3, whole genome shotgun sequence - Vitis vinifera (Grape), partial (76%) [TC324523]	TTGTTGTGTTGTACTAGGTGTTTGATCCAGAATTAGTACGAGATCCATGCGTTTCTGATC				GO:0008150|GO:0003674|GO:0005739|GO:0005575			TC324523		TC324523		TC412541(100.00|60)	homologue to UniRef100_A7NY91 Cluster: Chromosome chr6 scaffold_3, whole genome shotgun sequence; n=1; Vitis vinifera|Rep: Chromosome chr6 scaffold_3, whole genome shotgun sequence - Vitis vinifera (Grape), partial (69%)	GO:0003674 (molecular_function), GO:0005575 (cellular_component), GO:0005739 (mitochondrion), GO:0008150 (biological_process), GO:0009536 (plastid)	NA	homologue to Cluster: Putative uncharacterized protein; n=2; Oryza sativa|Rep: Putative uncharacterized protein, partial (74%)
A_99_P348821	2.90164	up	5674.17	2130.54	5265.25	1738.63	4917.87	1623.58	1.413189	1.5985509	1.5988599	P	P	P			FGAS073000 Triticum aestivum FGAS: Library 2 Gate 3 Triticum aestivum cDNA, mRNA sequence [CV778591]	TGTATCTCATGTTGATCCATGTACGCTCGAGGCTTCTTACGAATTTTAATTCAATGACCT			CV778591				CV778591	TC423612	TC331022	Ta.45211	TC423612(100.00|58)	homologue to UniRef100_A9D8W6 Cluster: Probable siroheme synthase protein; n=1; Hoeflea phototrophica DFL-43|Rep: Probable siroheme synthase protein - Hoeflea phototrophica DFL-43, partial (4%)	NA	NA	Cluster: Putative uncharacterized protein; n=1; Oryza sativa Indica Group|Rep: Putative, partial (8%)
A_99_P419162	2.90125	up	544.548	168.369	496.943	172.568	364.934	139.18	1.6934332	1.5259118	1.3906837	P	P	P			Rep: Os04g0412300 protein - Oryza sativa subsp. japonica (Rice), partial (30%) [TC288531]	GATAGGATTCCTCTTGATTCATTCTAGAGATATCTTCTCTGCACATAAAGCTGTACCAGT							TC288531		TC288531		TC380025(100.00|60)	similar to UniRef100_Q0JDD4 Cluster: Os04g0412300 protein; n=1; Oryza sativa Japonica Group|Rep: Os04g0412300 protein - Oryza sativa subsp. japonica (Rice), partial (30%)	NA	NA	similar to Cluster: OSIGBa0134P10.1 protein; n=1; Oryza sativa|Rep: OSIGBa0134P10.1 protein - Oryza sativa, partial (30%)
A_99_P106485	2.89589	up	131.353	41.6889	96.6885	38.5365	73.8109	24.0267	1.6557127	1.3271174	1.6191958	M	M	P			G608.119G20F010912 G608 Triticum aestivum cDNA clone G608119G20, mRNA sequence [CD921107]	ATTGGGTTGATATTCATCTAGGTGACAGTGGCGCTTCATTACTGCAGCGATCAACTACTG			CD921107				CD921107	TC388668	TC297062	Ta.40046	TC388668(100.00|60)		NA	NA	homologue to Cluster: Putative uncharacterized protein; n=1; Filobasidiella neoformans|Rep: Putative, partial (5%)
A_99_P330506	2.89584	up	318.221	96.9788	245.261	100.339	212.745	70.2656	1.7142881	1.2894282	1.5982347	P	P	P			Rep: Expressed protein - Oryza sativa subsp. japonica (Rice), partial (38%) [TC305543]	ATCGGTAGCTTTTCCGACTAAATGGCTCTTTTATTATCTTAAATGTCGCATCAAGCGGCT							TA90693_4565		TC305543	Ta.32883	TC397377(100.00|57);CD917016(98.28|57)	similar to UniRef100_Q2R8L3 Cluster: Expressed protein; n=2; Oryza sativa Japonica Group|Rep: Expressed protein - Oryza sativa subsp. japonica (Rice), partial (38%);similar to UniRef100_Q2R8L3 Cluster: Expressed protein; n=2; Oryza sativa Japonica Group|Rep: Expressed protein - Oryza sativa subsp. japonica (Rice), partial (3%)	NA;NA	NA;NA	similar to Cluster: Expressed protein; n=2; Oryza sativa Japonica Group|Rep: Expressed protein - Oryza sativa, partial (38%) ;NA
A_99_P308961	2.88741	up	9560.56	3161.04	7436.54	2797.49	7683.88	2566.32	1.5966967	1.4104995	1.5821303	P	P	P			Rep: Contig An08c0230, complete genome - Aspergillus niger, partial (7%) [TC308723]	GCATGTACTAGCAAGAACACTTGTAGTCGTTTCTATGATAATGAATAAAAATGTTCCCAG							TA84348_4565		TC308723		TC400678(100.00|60);TC448954(100.00|60)	similar to UniRef100_A5AB90 Cluster: Contig An08c0230, complete genome; n=1; Aspergillus niger|Rep: Contig An08c0230, complete genome - Aspergillus niger, partial (7%);weakly similar to UniRef100_Q91G35 Cluster: 073R; n=1; Invertebrate iridescent virus 6|Rep: 073R - Chilo iridescent virus (CIV) (Insect iridescent virus type 6), partial (28%)	NA;NA	NA;NA	homologue to Cluster: UPI0000ECC122 related cluster; n=1; Gallus gallus|Rep: unknown - Gallus gallus, partial (4%) ;weakly similar to Cluster: 073R; n=1; Invertebrate iridescent virus 6|Rep: 073R - Chilo iridescent virus (CIV), partial (28%)
A_99_P393102	2.8758	up	10837.2	3608.03	8533.46	3184.23	8393.08	2840.61	1.5867071	1.422185	1.5630007	P	P	P			Rep: Predicted protein - Physcomitrella patens subsp. patens, partial (19%) [TC339213]	GTGCCATGTTTGTGCTTCTTTCTGAAAATGTAAATATGCTGGCTATGTGCTAGCCTATGA							TA108754_4565		TC339213		TC431993(100.00|60)	similar to UniRef100_A9RIC4 Cluster: Predicted protein; n=1; Physcomitrella patens subsp. patens|Rep: Predicted protein - Physcomitrella patens subsp. patens, partial (19%)	NA	NA	similar to Cluster: Putative uncharacterized protein; n=2; Oryza sativa|Rep: Putative uncharacterized protein, partial (31%)
A_99_P399987	2.87402	up	1845.01	683.163	1763.14	601.494	1582.12	527.59	1.4333249	1.5515242	1.5843668	P	P	P			Rep: Chromosome chr12 scaffold_18, whole genome shotgun sequence - Vitis vinifera (Grape), partial (51%) [TC308271]	GAAGCAGTCAGATGCATCATTACATTTCTGATCATCAGGGAAGAAGAAATTATCAGAAGT							TA110433_4565		TC308271	Ta.18807	TC400195(100.00|60)	weakly similar to UniRef100_A7PJU2 Cluster: Chromosome chr12 scaffold_18, whole genome shotgun sequence; n=1; Vitis vinifera|Rep: Chromosome chr12 scaffold_18, whole genome shotgun sequence - Vitis vinifera (Grape), partial (51%)	GO:0005739 (mitochondrion), GO:0016020 (membrane), GO:0016023 (cytoplasmic membrane-bound vesicle)	NA	similar to Cluster: Os01g0666700 protein; n=2; Oryza sativa Japonica Group|Rep: Os01g0666700 protein - Oryza, partial (56%)
A_99_P277356	2.87282	up	9915.89	3341.71	8724.36	3014.41	7535.06	2729.33	1.5691577	1.5331717	1.4650755	P	P	P			Rep: Temperature-induced lipocalin-2 - Triticum aestivum (Wheat), partial (94%) [TC316577]	GTGGGGTCTGGCCGTGTTCTTAACTTAAGAATTATCAAGACTGTGTTGCTCGGATCAAAC							TA75122_4565		TC316577		TC408672(100.00|60)	UniRef100_Q38JE5 Cluster: Temperature-induced lipocalin-2; n=1; Triticum aestivum|Rep: Temperature-induced lipocalin-2 - Triticum aestivum (Wheat), partial (94%)	GO:0005215 (transporter activity), GO:0005783 (endoplasmic reticulum), GO:0006810 (transport), GO:0009409 (response to cold)	NA	Cluster: Temperature-induced lipocalin-2; n=1; Triticum aestivum|Rep: Temperature-induced, partial (93%)
A_99_P427182	2.86695	up	1474.82	497.409	1148.7	411.916	1102.23	386.756	1.5680351	1.4795846	1.5109359	P	P	P			Rep: Chitinase 2 - Triticum aestivum (Wheat), partial (73%) [TC294726]	AGACGTGCCATGATGAATATCGAATATACTCCCTCCATCTAATAATATAAGATCTTCTTC							TA71429_4565		TC294726		TC385178(100.00|60)	homologue to UniRef100_Q8W428 Cluster: Chitinase 2; n=1; Triticum aestivum|Rep: Chitinase 2 - Triticum aestivum (Wheat), partial (73%)	GO:0004568 (chitinase activity), GO:0005576 (extracellular region), GO:0005739 (mitochondrion), GO:0005975 (carbohydrate metabolic process), GO:0006032 (chitin catabolic process), GO:0008061 (chitin binding), GO:0008843 (endochitinase activity), GO:0016023 (cytoplasmic membrane-bound vesicle), GO:0016998 (cell wall catabolic process), GO:0050832 (defense response to fungus), GO:0051707 (response …	NA	homologue to Cluster: Chitinase 2; n=1; Triticum aestivum|Rep: Chitinase 2 - Triticum aestivum (Wheat), partial (72%)
A_99_P534377	2.86326	up	4655.29	1655.67	3794.45	1284.08	3401.56	1203.99	1.4914551	1.5631533	1.4983702	P	P	P				ACATGAATAAGAGTGATGTGAAATAGGCTGTACTGTTATTCACTGCTGTATGATATTCCT							TA68551_4565		TC353283	Ta.12752	TC416907(100.00|58);TC446225(100.00|60)	;	NA;NA	NA;NA	similar to Cluster: Putative uncharacterized protein; n=2; Oryza sativa|Rep: Putative uncharacterized protein, partial (51%) ;similar to Cluster: Putative uncharacterized protein; n=2; Oryza sativa|Rep: Putative uncharacterized protein, partial (40%)
A_99_P556542	2.86283	up	1847.33	551.663	1420.54	475.42	941.141	401.343	1.7435856	1.5791646	1.2295752	P	P	P			Rep: CONSTANS-like protein - Hordeum vulgare var. distichum (Two-rowed barley), partial (12%) [TC361506]	ACGCACGCAAAGCTTCGTCTAGCATTTGATCAGTCAATTGTATATGCATGATTACGCGGG							BJ256586		TC361506	Ta.54027	TC454738(100.00|60);CJ735763(90.48|57)	homologue to UniRef100_Q8L4X3 Cluster: CONSTANS-like protein; n=1; Hordeum vulgare subsp. vulgare|Rep: CONSTANS-like protein - Hordeum vulgare var. distichum (Two-rowed barley), partial (12%);UniRef100_Q8L4X3 Cluster: CONSTANS-like protein; n=1; Hordeum vulgare subsp. vulgare|Rep: CONSTANS-like protein - Hordeum vulgare var. distichum (Two-rowed barley), partial (10%)	NA;NA	NA;NA	homologue to Cluster: CONSTANS-like protein; n=1; Hordeum vulgare subsp. vulgare|Rep: CONSTANS-like protein -, partial (12%) ;NA
A_99_P091835	2.86062	up	517.58	173.11	452.147	147.827	394.677	154.185	1.5800939	1.6128831	1.3560061	P	P	P			AZO3.108P21F011010 AZO3 Triticum aestivum cDNA clone AZO3108P21, mRNA sequence [CD876205]	ATAGGAATGCCAATGATGATGTGCTGCTTCTTTTCATACTGTGCTTCTATTCATACTCAG			CD876205				CD876205	TC419874	TC327421	Ta.34738	TC419874(100.00|60)		NA	NA	similar to Cluster: Minus agglutinin; n=1; Chlamydomonas incerta|Rep: Minus agglutinin - Chlamydomonas incerta, partial (0%)
A_99_P576792	2.85712	up	965.858	375.002	1031.47	318.92	825.006	294.662	1.3649122	1.6934338	1.4853457	P	P	P	HARU48K	100037519	Triticum aestivum HARU48K mRNA for low molecular weight glutenin subunit, complete cds [AB119006]	TTCCATTGCACTCCGTACCCTGCCAACAATGTGCAATGTTAATGTGCCGTTGTATAGAAC		100037519	AB119006				AB119006	TC436294	NP414277	Ta.48416	NP414277(100.00|60);BU607209(98.33|59);TC368711(100.00|60);NP414281(100.00|60);NP584973(96.67|58);BQ805323(96.67|58);NP414276(98.33|59);TC423800(95.08|58);NP414278(100.00|60);TC436294(96.67|58);NP9349567(96.67|58)	GB|AB062858.1|BAB78744.1 low-molecular-weight glutenin subunit group 3 type II [Triticum aestivum];homologue to UniRef100_Q8W3X4 Cluster: Low-molecular-weight glutenin subunit group 3 type II; n=1; Triticum aestivum|Rep: Low-molecular-weight glutenin subunit group 3 type II - Triticum aestivum (Wheat), partial (59%);UniRef100_Q8W3X1 Cluster: Low-molecular-weight glutenin subunit group 3 type II; …	NA;NA;NA;NA;NA;NA;NA;NA;NA;NA;NA	NA;NA;low-molecular-weight glutenin subunit group 3 type II [Triticum aestivum];NA;NA;NA;NA;low-molecular-weight glutenin subunit group 3 type II [Triticum aestivum];NA;low molecular weight glutenin subunit^^low-molecular-weight glutenin subunit group 3 type II [Triticum aestivum]^^LMW-s HS1;NA	NA;NA;Cluster: Low-molecular-weight glutenin subunit group 3 type II; n=1; Triticum aestivum|Rep:, complete;NA;NA;NA;NA;homologue to Cluster: Low-molecular-weight glutenin subunit group 3 type II; n=1; Triticum aestivum|Rep:, partial (94%) ;NA;Cluster: Low molecular weight glutenin subunit; n=1; Triticum aestivum|Rep: Low molecular weight, complete;NA
A_99_P357296	2.85255	up	189.731	54.565	130.778	54.9215	123.265	43.9698	1.7979106	1.2516755	1.4871751	P	P	P				AGAATTTCTGTTGCCATGCAACTCTTGTAAGAGATGTCCAGTGGTTTTTCCATCGGTGGC							TA99082_4565		TC314869		TC406919(100.00|60)		NA	NA	weakly similar to Cluster: Putative uncharacterized protein; n=1; Oryza sativa Japonica Group|Rep: Putative, partial (11%)
A_99_P140518	2.85122	up	2612.88	783.982	1817.41	631.117	1394.53	577.421	1.7367479	1.5259075	1.272088	P	P	P	LOC100037633	100037633	Triticum aestivum CBFIVd-A22 mRNA, complete cds [EF028785]	GCCTTCTTCCTGATTTGGGAAAAACAGAGTAGGCGGTGTGTTCCTTCATTCATAGTAGTA	NA|NA|NA|NA|NA|NA|NA	100037633	EF028785	GO:0005634|GO:0007076|GO:0003677|GO:0000786|GO:0009536|GO:0007283|GO:0006334	DNA binding|nucleus|nucleosome assembly|plastid|spermatogenesis|mitotic chromosome condensation|nucleosome	UniProtKB|P83217~100.00~57|UniProtKB|P83217~100.00~57|UniProtKB|P83217~100.00~57|GR_protein|A6MCZ7~84.33~60|UniProtKB|P83217~100.00~57|UniProtKB|P83217~100.00~57|UniProtKB|P83217~100.00~57	EF028785	TC416147	TC324342	Ta.50419	TC416147(98.33|59);TC416713(98.33|59)	UniRef100_A0MPM3 Cluster: CBFIVd-A22; n=1; Triticum aestivum|Rep: CBFIVd-A22 - Triticum aestivum (Wheat), complete;UniRef100_A0MPM5 Cluster: CBFIVd-D22; n=1; Triticum aestivum|Rep: CBFIVd-D22 - Triticum aestivum (Wheat), complete	GO:0000786 (nucleosome), GO:0003677 (DNA binding), GO:0005634 (nucleus), GO:0006334 (nucleosome assembly), GO:0007076 (mitotic chromosome condensation), GO:0007283 (spermatogenesis), GO:0009536 (plastid);GO:0009536 (plastid)	NA;NA	Cluster: CBFIVd-A22; n=1; Triticum aestivum|Rep: CBFIVd-A22 - Triticum aestivum (Wheat), complete;Cluster: CBFIVd-D22; n=1; Triticum aestivum|Rep: CBFIVd-D22 - Triticum aestivum (Wheat), complete
A_99_P531852	2.84463	up	54.9429	17.1998	36.3264	12.7001	46.0818	18.2916	1.6755381	1.5161759	1.3330146	M	M	M				GCTATGCTTTATGATGCTCTTTGTAATGCGTATGACCAGTAACATTAGTACTTCTGTTTG							TC352269		TC352269		TC445253(100.00|60)		NA	NA	similar to Cluster: Boss protein; n=1; Drosophila melanogaster|Rep: Boss protein - Drosophila melanogaster, partial (1%)
A_99_P363351	2.83774	up	289.421	98.4091	229.434	74.3699	194.551	77.2453	1.5563073	1.6252869	1.3326267	P	P	P			Rep: Os11g0456100 protein - Oryza sativa subsp. japonica (Rice), partial (93%) [TC297576]	AGGCATTCGCTTGCATTCTGTAATCTGTAATACAGTGTAGTGATGCACTCATGCATCTTC							TA101159_4565		TC297576		TC389228(100.00|60)	similar to UniRef100_Q0ISV4 Cluster: Os11g0456100 protein; n=1; Oryza sativa Japonica Group|Rep: Os11g0456100 protein - Oryza sativa subsp. japonica (Rice), partial (93%)	GO:0005739 (mitochondrion), GO:0009536 (plastid)	NA	similar to Cluster: Expressed protein; n=3; Oryza sativa|Rep: Expressed protein - Oryza sativa subsp. japonica , partial (89%)
A_99_P262821	2.83422	up	12062.6	3633.1	7651.1	2807.08	7000.98	2782.84	1.7312651	1.4465961	1.3310003	P	P	P			Rep: Dormancy/auxin associated protein, expressed - Oryza sativa subsp. japonica (Rice), partial (95%) [TC355862]	GTGTAATTTTGCTTGATGGTGTTATCTCGAGTAGTTCCCGGTGTTTGCTTGAACTTTTCA							TA70787_4565		TC329746		TC448944(98.33|59);TC422284(100.00|60);TC443910(98.33|59)	similar to UniRef100_Q10LM8 Cluster: Dormancy/auxin associated protein, expressed; n=1; Oryza sativa Japonica Group|Rep: Dormancy/auxin associated protein, expressed - Oryza sativa subsp. japonica (Rice), partial (95%);;homologue to UniRef100_Q10LM8 Cluster: Dormancy/auxin associated protein, expressed; n=1; Oryza sativa Japonica Group|Rep: Dormancy/auxin associated protein, expressed - Oryza sat…	NA;NA;NA	NA;NA;NA	similar to Cluster: Putative uncharacterized protein; n=2; Oryza sativa|Rep: Putative uncharacterized protein, partial (55%) ;Cluster: NAD-dependent epimerase/dehydratase putative; n=1; Acaryochloris marina MBIC11017|Rep:, partial (3%) ;homologue to Cluster: Putative uncharacterized protein; n=2; Oryza sativa|Rep: Putative uncharacterized protein, partial (27%)
A_99_P330226	2.83176	up	1009.88	339.272	820.844	291	754.193	278.871	1.5736732	1.4960899	1.4353371	P	P	P				TTGAAGTCGTTTCCAAGTTTCTTTATCGTTGAAAGGAATCGTTTCCACGTTGTTGTGTGT							TA90605_4565
A_99_P278576	2.8317	up	9240	3157.06	7986.79	2867.83	7504.68	2694.01	1.5493126	1.4776572	1.4780368	P	P	P				TCTAGAATAGAGATCAAGTCTCGAGTAACACCTATGATGGAGTCCAAGCTTGTAACTTGA							TA75473_4565		TC322379		TC414716(100.00|60);TC429416(100.00|60)	;	NA;NA	NA;NA	similar to Cluster: Putative uncharacterized protein; n=1; Oryza sativa Indica Group|Rep: Putative, partial (5%) ;homologue to Cluster: Uncharacterized protein KIAA0515; n=3; Homo sapiens|Rep: Uncharacterized protein KIAA0515, partial (1%)
A_99_P442162	2.82789	up	595.555	209.653	549.2	185.454	416.909	155.084	1.5062337	1.5662689	1.426683	P	P	P			Rep: ATPase 3 - Hordeum vulgare var. distichum (Two-rowed barley), partial (15%) [TC306155]	GCATTTAATTTGTTCTCGTTTAGGCTGTAGTTGGTGTTAGTATGTGTGATCTACTCAAAA							TC306155		TC306155		TC398018(100.00|60)	homologue to UniRef100_Q5URW4 Cluster: ATPase 3; n=1; Hordeum vulgare subsp. vulgare|Rep: ATPase 3 - Hordeum vulgare var. distichum (Two-rowed barley), partial (15%)	NA	NA	homologue to Cluster: ATPase 3; n=1; Hordeum vulgare subsp. vulgare|Rep: ATPase 3 - Hordeum vulgare var., partial (14%)
A_99_P463622	2.82687	up	278.342	82.6194	215.978	78.8601	153.912	62.8646	1.7523084	1.4535171	1.2917895	P	P	P				AGTGCCTTTTTGTTGCTGAATTTTGTAAGACAATAAGTTTTGGGGAACCAGCACAACCCT							TC320564		TC320564		TC412853(100.00|60)		NA	NA	weakly similar to Cluster: Putative uncharacterized protein; n=1; Oryza sativa Japonica Group|Rep: Putative, partial (2%)
A_99_P262836	2.81914	up	15652	4594.99	10517.8	4062.03	9357.87	3683.79	1.7682114	1.3725595	1.3449897	P	P	P			Rep: Dormancy/auxin associated protein, expressed - Oryza sativa subsp. japonica (Rice), partial (91%) [TC286523]	TGTGTAAAGAAGGCGTTGAAAGTTGCTGCTGCTGTGCTGTGTTAATATGTACGTACTTAG							TA70790_4565		TC286523		TC377977(96.67|58)	similar to UniRef100_Q10LM8 Cluster: Dormancy/auxin associated protein, expressed; n=1; Oryza sativa Japonica Group|Rep: Dormancy/auxin associated protein, expressed - Oryza sativa subsp. japonica (Rice), partial (91%)	NA	NA	similar to Cluster: Dormancy/auxin associated protein expressed; n=1; Oryza sativa Japonica Group|Rep:, partial (90%)
A_99_P420157	2.80348	up	141.388	41.519	89.3776	38.2229	81.135	29.3217	1.7678212	1.2254744	1.4683541	M	M	P				GACATTGTATAATCCTTAATGGTTGTAAAGAGTTGTGTGTACTCAGAAATCATCCTCGTA							TC289327		TC289327		TC431951(100.00|60);TC380823(100.00|60)	;	NA;NA	NA;NA	similar to Cluster: CG33978-PA; n=1; Drosophila melanogaster|Rep: CG33978-PA - Drosophila melanogaster, partial (0%) ;similar to Cluster: Putative uncharacterized protein; n=2; Oryza sativa|Rep: Putative uncharacterized protein, partial (4%)
A_99_P645981	2.80216	up	2063.96	763.633	1471.9	482.161	1219.05	457.134	1.4344606	1.6100883	1.4150696	P	P	P	GLEN42K	542805	Triticum aestivum GLEN42K mRNA for low molecular weight glutenin subunit, complete cds [AB119007]	TTAGTCGATGGATATGTCGATGCAGCGGTGACAAATAAAGTGTCACACAACGTCGTGTGT	NA|NA|NA|NA	542805	AB119007	GO:0004984|GO:0007608|GO:0007186|GO:0016021	G-protein coupled receptor protein signaling pathway|sensory perception of smell|integral to membrane|olfactory receptor activity	MGI|MGI:3031266~71.19~78|MGI|MGI:3031266~71.19~78|MGI|MGI:3031266~71.19~78|MGI|MGI:3031266~71.19~78	AB119007	TC368691	TC319547	Ta.31184	TC450140(93.33|56);CD910674(96.67|58);TC368725(96.67|58);TC428922(98.33|59);BQ805323(98.33|59);AL810429(96.67|58);TC410884(98.33|59);CD900429(100.00|60);BE399127(100.00|60);TC436294(98.33|59);TC368731(98.33|59);CD897858(93.33|56);TC368690(96.67|58);TC438265(98.33|59);TC407330(95.00|57);TC443408(95.00|57);TC448170(95.00|57);TC408204(96.67|58);TC461308(96.67|58);BE426956(98.33|59);TC411763(100.00|6…	homologue to UniRef100_A2IBJ8 Cluster: LMW-m2 glutenin subunit; n=1; Aegilops longissima|Rep: LMW-m2 glutenin subunit - Aegilops longissima (Goatgrass), partial (19%);homologue to UniRef100_A8IEA3 Cluster: Low molecular weight glutenin subunit; n=1; Thinopyrum ponticum x Triticum aestivum|Rep: Low molecular weight glutenin subunit - Thinopyrum ponticum x Triticum aestivum, partial (24%);UniRef100…	NA;NA;GO:0001798 (positive regulation of type IIa hypersensitivity), GO:0001805 (positive regulation of type III hypersensitivity), GO:0005057 (receptor signaling protein activity), GO:0005515 (protein binding), GO:0005886 (plasma membrane), GO:0005887 (integral to plasma membrane), GO:0006911 (phagocytosis, engulfment), GO:0006955 (immune response), GO:0007165 (signal transduction), GO:0007166 (…	NA;NA;low molecular weight glutenin [Triticum aestivum]^^LMW glutenin (AA 1-356);NA;NA;NA;low molecular weight glutenin;NA;NA;low molecular weight glutenin subunit^^low-molecular-weight glutenin subunit group 3 type II [Triticum aestivum]^^LMW-s HS1;LMW-GS P-31;LMW-GS^^LMW-GS P-32;LMW-GS;NA;low molecular weight glutenin subunit Glu-A3^^low-molecular-weight glutenin subunit Glu-A3^^LMW-i glutenin …	homologue to Cluster: LMW-m2 glutenin subunit; n=1; Aegilops longissima|Rep: LMW-m2 glutenin subunit - Aegilops, partial (18%) ;NA;Cluster: Glutenin low molecular weight subunit precursor; n=1; Triticum aestivum|Rep: Glutenin, complete;Cluster: Low molecular weight glutenin; n=1; Triticum aestivum|Rep: Low molecular weight glutenin - , partial (32%) ;NA;NA;homologue to Cluster: Low molecular weig…
A_99_P524192	2.80165	up	354.598	108.557	220.9	91.0118	191.119	68.9035	1.707738	1.2792698	1.4718246	P	P	P				GTATTCAATTTCTCGTGTCTGACAAGTGAAAGATCTTAGTTGGTGCTTTAAGCTTTTCAA							CD881377		TC349269	Ta.45978	TC442328(100.00|60);CD881377(100.00|59)	;	NA;NA	NA;NA	NA;NA
A_99_P444332	2.79944	up	1822.38	594.995	1344.28	528.547	1336.12	474.418	1.6148729	1.3467253	1.4938191	P	P	P				GCAGTGCATTGCACATATGTATTATAGTACAACTAATAATTGAGAGTACTAACAGTTGCC							TC307700		TC307700		TC399939(95.08|58);TC399606(100.00|60);TC392481(87.69|57)	;;	NA;NA;NA	NA;NA;NA	similar to Cluster: Putative uncharacterized protein; n=1; Oryza sativa Indica Group|Rep: Putative, partial (44%) ;homologue to Cluster: Putative uncharacterized protein; n=1; Oryza sativa Indica Group|Rep: Putative, partial (11%) ;homologue to Cluster: Putative uncharacterized protein P0545E05.31-1; n=1; Oryza sativa Japonica Group|Rep:, partial (34%)
A_99_P394777	2.79812	up	384.149	126.813	339.459	120.909	296.001	114.91	1.5989686	1.4893103	1.3650998	P	P	P			Rep: Chromosome chr14 scaffold_21, whole genome shotgun sequence - Vitis vinifera (Grape), partial (16%) [TC317257]	TGCAATCACATATGTAACCTACCTACTATCACTACACTTAAACAAGCATTTCTAACTGTG							TA109151_4565		TC317257		TC409371(100.00|60)	weakly similar to UniRef100_A7PN27 Cluster: Chromosome chr14 scaffold_21, whole genome shotgun sequence; n=1; Vitis vinifera|Rep: Chromosome chr14 scaffold_21, whole genome shotgun sequence - Vitis vinifera (Grape), partial (16%)	NA	NA	homologue to Cluster: Expressed protein; n=2; Oryza sativa Japonica Group|Rep: Expressed protein - Oryza sativa, partial (15%)
A_99_P385402	2.78749	up	344.6	111.688	274.259	99.0261	206.348	81.4107	1.6254517	1.4696596	1.3417902	P	P	P				TCTCCAGTAACTGAAAAAGACATGGTGTAGTTGGCAACTTTAGGCACTGTAGTGATCGCG							TA106856_4565		TC308351		TC400299(100.00|60)		NA	NA	homologue to Cluster: Putative oxidoreductase; n=1; Nostoc punctiforme PCC 73102|Rep: Putative oxidoreductase -, partial (6%)
A_99_P448192	2.78725	up	218.918	78.7724	161.061	61.2612	157.803	53.248	1.4746308	1.3945665	1.5673242	P	P	P			Rep: Yarrowia lipolytica chromosome C of strain CLIB122 of Yarrowia lipolytica - Yarrowia lipolytica (Candida lipolytica), partial (6%) [TC310457]	CATTATGTGTTTTATTTGGAAGTGCAGGGATTAGTTAGCAAGTTTTTTATCTGGCTGGCT							TC310457		TC310457		TC402456(100.00|60)	weakly similar to UniRef100_Q6CBU0 Cluster: Yarrowia lipolytica chromosome C of strain CLIB122 of Yarrowia lipolytica; n=1; Yarrowia lipolytica|Rep: Yarrowia lipolytica chromosome C of strain CLIB122 of Yarrowia lipolytica - Yarrowia lipolytica (Candida lipolytica), partial (6%)	NA	NA	similar to Cluster: Putative uncharacterized protein P0669G04.10; n=1; Oryza sativa Japonica Group|Rep:, partial (63%)
A_99_P019709	2.7846	up	40.5741	15.5544	35.2182	14.3525	30.6469	9.08517	1.383239	1.2950206	1.7541556	M	M	M			CJ875488 Y. Ogihara unpublished cDNA library, whthls Triticum aestivum cDNA clone whthls19d19 5', mRNA sequence [CJ875488]	CAATCAAGTCGTTTAGGATGGTACTAATGTGTTGATTATTTTCGATGCCATCAACATCAG			CJ875488				CJ875488			Ta.7879
A_99_P472207	2.7823	up	13193.1	4206.5	7968.77	3389.03	8777.19	3005.28	1.649088	1.2334871	1.5462571	P	P	P				ATTATCTAATTTGTATCGAGCGGTTCCATTTCCATGTGAATATACTGAAATCATCTGGTG							TC325445		TC325445		TC417826(100.00|60)		NA	NA	similar to Cluster: Putative uncharacterized protein; n=1; Oryza sativa Japonica Group|Rep: Putative, partial (21%)
A_99_P626731	2.78154	up	1611.2	522.699	1224.6	441.407	1040.56	413.491	1.6240854	1.4721317	1.3314342	P	P	P	LOC543274	543274	Wheat mRNA fragment for seed storage protein (clone PTAF4) [X04532]	ACAACGTCGTGTGTGACCCGCCCAAACTAGTTGTTTAAATTCTGAAATAAAATACAAATA		543274	X04532				X04532		NP234500	Ta.23666	TC368690(93.33|56);NP234500(100.00|60);TC407330(96.67|58);TC443408(96.67|58);TC408204(95.00|57);TC368725(96.67|58);TC461308(95.00|57);TC410884(95.00|57);CF809438(98.33|59);TC411763(98.33|59);TC436294(96.67|58);TC371636(96.67|58);TC368691(96.72|59);TC369209(95.00|57)	UniRef100_Q6SPY7 Cluster: Low molecular weight glutenin; n=2; Triticum aestivum|Rep: Low molecular weight glutenin - Triticum aestivum (Wheat), complete;GB|X04532.1|CAA28208.1 seed storage protein (154AA);homologue to UniRef100_Q308Q5 Cluster: Low molecular weight glutenin; n=1; Triticum monococcum subsp. aegilopoides|Rep: Low molecular weight glutenin - Triticum monococcum subsp. aegilopoides, p…	NA;NA;NA;NA;NA;GO:0001798 (positive regulation of type IIa hypersensitivity), GO:0001805 (positive regulation of type III hypersensitivity), GO:0005057 (receptor signaling protein activity), GO:0005515 (protein binding), GO:0005886 (plasma membrane), GO:0005887 (integral to plasma membrane), GO:0006911 (phagocytosis, engulfment), GO:0006955 (immune response), GO:0007165 (signal transduction), GO:…	low molecular weight glutenin subunit Glu-A3^^low-molecular-weight glutenin subunit Glu-A3^^LMW-i glutenin pGH3.1 [Triticum aestivum]^^low molecular weight glutenin [Triticum aestivum];NA;NA;NA;low molecular weight glutenin [Triticum aestivum];low molecular weight glutenin [Triticum aestivum]^^LMW glutenin (AA 1-356);NA;low molecular weight glutenin;NA;NA;low molecular weight glutenin subunit^^lo…	Cluster: Low molecular weight glutenin; n=2; Triticum aestivum|Rep: Low molecular weight glutenin - , complete;NA;homologue to Cluster: Low molecular weight glutenin; n=1; Triticum monococcum subsp. aegilopoides|Rep: Low, partial (40%) ;homologue to Cluster: Low molecular weight glutenin; n=1; Triticum aestivum|Rep: Low molecular weight glutenin - , partial (19%) ;Cluster: Glutenin low molecular …
A_99_P464542	2.77882	up	31944.2	9590.78	20513.6	8384.07	19239.1	7306.77	1.7358333	1.2908546	1.396737	P	P	P				ATTCAGGCCATAGGTATGTCCGGGTGATGTTTATACGAGTAAAAATTTCGATAATTCTCC							CD864469		TC321092	Ta.36529	TC413390(100.00|60)		NA	NA	similar to Cluster: Putative uncharacterized protein; n=1; Oryza sativa Japonica Group|Rep: Putative, partial (30%)
A_99_P364411	2.7779	up	546.101	162.872	298.459	117.442	302.062	120.069	1.7454262	1.3455807	1.3309741	P	P	P			Rep: Iron-phytosiderophore transporter - Hordeum vulgare (Barley), partial (23%) [TC331605]	TATCTCTACCCTCCTTGGTGCAATTATCTCATGGGGAATAATGTGGCCACTCATTAGTAA							TA101495_4565		TC331605	Ta.44951	TC424277(100.00|60)	homologue to UniRef100_Q2PGC4 Cluster: Iron-phytosiderophore transporter; n=1; Hordeum vulgare|Rep: Iron-phytosiderophore transporter - Hordeum vulgare (Barley), partial (27%)	NA	NA	homologue to Cluster: Iron-phytosiderophore transporter; n=1; Hordeum vulgare|Rep: Iron-phytosiderophore, partial (27%)
A_99_P418152	2.77731	up	12174.9	3820.96	8276.46	3116.14	7060.02	2789.03	1.6718988	1.409255	1.3399086	P	P	P			Rep: Dormancy/auxin associated protein, expressed - Oryza sativa subsp. japonica (Rice), partial (91%) [TC287610]	GGGTAAAGAAAGGCGTTAAAAGTTGCTGCTGCTGTGCTGTGTTAATATGTACGTACTTAG							TC287610		TC287610		TC379102(100.00|60)	similar to UniRef100_Q10LM8 Cluster: Dormancy/auxin associated protein, expressed; n=1; Oryza sativa Japonica Group|Rep: Dormancy/auxin associated protein, expressed - Oryza sativa subsp. japonica (Rice), partial (91%)	NA	NA	similar to Cluster: Dormancy/auxin associated protein expressed; n=1; Oryza sativa Japonica Group|Rep:, partial (90%)
A_99_P626626	2.77278	up	603.833	213.734	533.491	190.052	452.796	168.442	1.4983298	1.4890679	1.4266076	P	P	P	LOC100125688	100125688	Triticum aestivum clone TaE15014E04 low molecular weight glutenin mRNA, partial cds [AY831800]	AAAGGTCTCTAGTAATATATAGTTGGATCACCGTTGTTAAGTCGAGGGATATGTCCATGC		100125688	AY831800				AY831800	TC408204	TC277224	Ta.63583	TC368731(95.00|57);TC428922(95.00|57);CD900429(95.00|57);TC410884(95.00|57);BE399127(93.33|56);BE426956(95.00|57);TC411763(93.33|56);TC368691(95.00|57);TC444529(95.00|57)	homologue to UniRef100_A7KJC8 Cluster: Pt-37 protein; n=1; Aegilops tauschii|Rep: Pt-37 protein - Aegilops tauschii (Tausch's goatgrass) (Aegilops squarrosa), complete;UniRef100_Q0GNF9 Cluster: Low molecular weight glutenin; n=1; Triticum aestivum|Rep: Low molecular weight glutenin - Triticum aestivum (Wheat), partial (32%);homologue to UniRef100_Q68AN2 Cluster: LMW-s KS2; n=1; Triticum aestivum|…	NA;NA;NA;GO:0000022 (mitotic spindle elongation), GO:0000080 (G1 phase of mitotic cell cycle), GO:0003676 (nucleic acid binding), GO:0003723 (RNA binding), GO:0003735 (structural constituent of ribosome), GO:0003774 (motor activity), GO:0004842 (ubiquitin-protein ligase activity), GO:0005515 (protein binding), GO:0005622 (intracellular), GO:0005680 (anaphase-promoting complex), GO:0005840 (riboso…	LMW-GS P-31;LMW-GS^^LMW-GS P-32;LMW-GS;NA;NA;low molecular weight glutenin;NA;NA;NA;low molecular weight glutenin subunit;NA	homologue to Cluster: Pt-37 protein; n=1; Aegilops tauschii|Rep: Pt-37 protein - Aegilops tauschii, complete;Cluster: Low molecular weight glutenin; n=1; Triticum aestivum|Rep: Low molecular weight glutenin - , partial (32%) ;NA;homologue to Cluster: Low molecular weight glutenin; n=1; Triticum aestivum|Rep: Low molecular weight glutenin - , complete;NA;NA;homologue to Cluster: Low molecular weig…
A_99_P340456	2.77224	up	154.973	61.7415	121.378	36.4688	95.0562	37.2723	1.3277082	1.7347708	1.3506765	M	M	P	LOC100037627	100037627	Triticum aestivum CBFIVb-21.1 mRNA, complete cds [EF028775]	ATATGGGAAGAAACAGAGGGCAATATTTTCCCTCATAGGTCATGTGTGTTCGTTCATATT		100037627	EF028775				EF028775	TC374270	TC282826	Ta.5364	TC374270(98.36|60)	UniRef100_A0MPL3 Cluster: CBFIVb-21.1; n=1; Triticum aestivum|Rep: CBFIVb-21.1 - Triticum aestivum (Wheat), complete	NA	NA	Cluster: CBFIVb-21.1; n=1; Triticum aestivum|Rep: CBFIVb-21.1 - Triticum aestivum (Wheat), complete
A_99_P564027	2.76842	up	1598.48	536.422	1213.57	422.594	1050.59	423.722	1.5752639	1.5219191	1.310009	P	P	P			CJ848889 Y. Ogihara unpublished cDNA library, whsctal Triticum aestivum cDNA clone whsctal10o16 5', mRNA sequence [CJ848889]	CGGTGATAGCTTGCCCTGTGATGTTTCCTTTGGTTTTCATTTCGATCGAAATGTGCACAC			CJ848889				CJ848889	TC457605	TC364236	Ta.52528	TC457605(100.00|60)		NA	NA	NA
A_99_P530657	2.74697	up	739.507	256.334	577.193	198.93	492.582	198.917	1.5285397	1.5367904	1.3082004	P	P	P			Rep: Chromosome chr12 scaffold_57, whole genome shotgun sequence - Vitis vinifera (Grape), complete [TC351815]	ATATCTACATATGACCTTGTTGTATAGATGGTGCCAGTAAGCATATGTCCATTTAGGCAT							TA101159_4565		TC351815		TC444748(100.00|60);TC389228(98.28|57)	similar to UniRef100_A7Q6V4 Cluster: Chromosome chr12 scaffold_57, whole genome shotgun sequence; n=2; Vitis vinifera|Rep: Chromosome chr12 scaffold_57, whole genome shotgun sequence - Vitis vinifera (Grape), complete;similar to UniRef100_Q0ISV4 Cluster: Os11g0456100 protein; n=1; Oryza sativa Japonica Group|Rep: Os11g0456100 protein - Oryza sativa subsp. japonica (Rice), partial (93%)	GO:0003674 (molecular_function), GO:0005739 (mitochondrion), GO:0009853 (photorespiration), GO:0031966 (mitochondrial membrane), GO:0045271 (respiratory chain complex I);GO:0005739 (mitochondrion), GO:0009536 (plastid)	NA;NA	homologue to Cluster: Putative uncharacterized protein; n=1; Oryza sativa Indica Group|Rep: Putative, partial (58%) ;similar to Cluster: Expressed protein; n=3; Oryza sativa|Rep: Expressed protein - Oryza sativa subsp. japonica , partial (89%)
A_99_P250151	2.74527	up	38002.4	11502.6	27050.6	10332.8	22189	9275.94	1.7241269	1.3884343	1.2582787	P	P	P				ACTAGTGTGTAATAAGATGCAGTGATGCAATGACTCCATTCGGTGCAAATGGTTTTCCAA							TA67192_4565		TC279634		TC371069(100.00|60)		GO:0000786 (nucleosome), GO:0003677 (DNA binding), GO:0005634 (nucleus), GO:0006334 (nucleosome assembly), GO:0007076 (mitotic chromosome condensation), GO:0007283 (spermatogenesis)	NA	similar to Cluster: Putative uncharacterized protein; n=1; Oryza sativa Indica Group|Rep: Putative, partial (36%)
A_99_P320351	2.74522	up	1193.93	380.51	876.376	333.153	770.371	307.346	1.6497144	1.3953667	1.3256902	P	P	P				TCCCTTCTGCATGTATCAGACTTAAGTCGTATTTACAAATGCATTGTGATGATTACAGTG							TA87647_4565		TC284307		TC375743(100.00|60)		NA	NA	similar to Cluster: Putative uncharacterized protein; n=2; Oryza sativa Japonica Group|Rep: Putative, partial (17%)
A_99_P648356	2.74385	up	281.499	104.348	230.817	80.0916	189.049	71.1489	1.4317303	1.5270276	1.4098457	P	P	P	LOC100125742	100125742	Triticum aestivum clone TaE15016E03 low molecular weight glutenin mRNA, complete cds [AY831826]	GTTGTATCAAGACAATGTTCATATTGGCATTGTGTGGATGTCAATCTGATTGCCATGCTT		100125742	AY831826				AY831826	TC408204	TC316115	Ta.58503	TC407330(96.67|58);TC408204(100.00|60);TC369209(98.33|59)	homologue to UniRef100_Q308Q5 Cluster: Low molecular weight glutenin; n=1; Triticum monococcum subsp. aegilopoides|Rep: Low molecular weight glutenin - Triticum monococcum subsp. aegilopoides, partial (40%);UniRef100_P10386 Cluster: Glutenin, low molecular weight subunit 1D1 precursor; n=2; Triticum aestivum|Rep: Glutenin, low molecular weight subunit 1D1 precursor - Triticum aestivum (Wheat), co…	NA;NA;NA	NA;low molecular weight glutenin [Triticum aestivum];gamma gliadin B-III^^initiation factor (iso)4F p28 subunit	homologue to Cluster: Low molecular weight glutenin; n=1; Triticum monococcum subsp. aegilopoides|Rep: Low, partial (40%) ;Cluster: Glutenin low molecular weight subunit 1D1 precursor; n=2; Triticum aestivum|Rep: Glutenin , complete;Cluster: Gamma-gliadin; n=1; Triticum aestivum|Rep: Gamma-gliadin - Triticum aestivum (Wheat), complete
A_99_P355871	2.73561	up	2144.94	706.577	1645.42	638.517	1247.28	476.608	1.6020174	1.3656608	1.3879079	P	P	P			Rep: Expressed protein - Oryza sativa subsp. japonica (Rice), partial (57%) [TC313369]	GATTGAGAGAGAAAAATGGATCGTTTCTGGCTGCGAATAGAAATAAAATGTTGCTCGCGG							TA98603_4565		TC313369		TC405377(98.33|59)	homologue to UniRef100_Q8H095 Cluster: Expressed protein; n=3; Oryza sativa|Rep: Expressed protein - Oryza sativa subsp. japonica (Rice), partial (57%)	NA	NA	similar to Cluster: Putative uncharacterized protein; n=1; Oryza sativa Indica Group|Rep: Putative, partial (15%)
A_99_P312481	2.72906	up	5955.62	2077.78	4930.63	1688.07	3952.74	1628.18	1.5192081	1.5464009	1.2795982	P	P	P				GGGTGCCTTACCTAATGGTATTGAGTTTGGTTTCTTTTCCATTGATTTTTGCTCAGTTAT							TA85363_4565
A_99_P428677	2.72806	up	121.777	39.4259	75.9599	28.0542	67.5826	27.8383	1.627027	1.4370227	1.2795792	M	M	P			Rep: Probable ATP-dependent RNA helicase - Dugesia japonica (Planarian), partial (6%) [TC295803]	GTTAAAGCATGTACTATTGTGCATATTGAAGTGTAACAAGCCTTTCCCAGTAGCAAAACT							TC295803		TC295803		TC387395(100.00|60)	similar to UniRef100_A4V6K6 Cluster: Probable ATP-dependent RNA helicase; n=1; Dugesia japonica|Rep: Probable ATP-dependent RNA helicase - Dugesia japonica (Planarian), partial (6%)	NA	NA	similar to Cluster: Putative uncharacterized protein; n=1; Plasmodium falciparum 3D7|Rep: Putative, partial (1%)
A_99_P388397	2.72494	up	1023.19	367.211	832.255	289.855	654.901	258.953	1.4783926	1.5216932	1.3385868	P	P	P			Rep: Os04g0679800 protein - Oryza sativa subsp. japonica (Rice), partial (77%) [TC297473]	GGTCCTCAGGCTTTGTAAATACATGTACAGATTTACAGTTTGCATGGAAATGTTACAGGG							TA107596_4565		TC297473	Ta.33415	TC389102(100.00|60);TC390586(100.00|60)	similar to UniRef100_Q0J8Z1 Cluster: Os04g0679800 protein; n=1; Oryza sativa Japonica Group|Rep: Os04g0679800 protein - Oryza sativa subsp. japonica (Rice), partial (77%);similar to UniRef100_Q0J8Z1 Cluster: Os04g0679800 protein; n=1; Oryza sativa Japonica Group|Rep: Os04g0679800 protein - Oryza sativa subsp. japonica (Rice), partial (97%)	NA;GO:0005515 (protein binding), GO:0005739 (mitochondrion), GO:0008270 (zinc ion binding)	NA;NA	similar to Cluster: H0801D08.18 protein; n=2; Oryza sativa|Rep: H0801D08.18 protein - Oryza sativa (Rice), partial (77%) ;similar to Cluster: H0801D08.18 protein; n=2; Oryza sativa|Rep: H0801D08.18 protein - Oryza sativa (Rice), partial (97%)
A_99_P356311	2.7136	up	309.654	108.002	236.197	104.4	266.868	86.6317	1.5195985	1.1778684	1.6231588	P	P	P			Rep: MADS-box transcription factor TaAGL22 - Triticum aestivum (Wheat), complete [TC325100]	CTCTGCTCCATATATCATCACAGGTTCGTTCGATGTCCTAAAGAAATTACCTTTTAACTT							TA98741_4565		TC325100		TC417485(100.00|60)	UniRef100_Q1G160 Cluster: MADS-box transcription factor TaAGL22; n=1; Triticum aestivum|Rep: MADS-box transcription factor TaAGL22 - Triticum aestivum (Wheat), complete	GO:0005739 (mitochondrion)	MADS-box transcription factor TaAGL22	Cluster: MADS-box transcription factor TaAGL22; n=1; Triticum aestivum|Rep: MADS-box transcription, complete
A_99_P487867	2.7049	up	51.3232	19.5652	47.1553	14.6404	50.1067	21.3918	1.391318	1.6874617	1.227949	M	M	M			Rep: Tonoplast intrinsic protein - Triticum aestivum (Wheat), complete [TC333522]	CTCTGGTCTGGGGTACGTACGTCCTCATTATAAATCTTCTATTCATGGTCCAGATGATGT				GO:0000326|GO:0006914|GO:0005215|GO:0016020|GO:0008150|GO:0003674|GO:0009705|GO:0015250|GO:0005739|GO:0009536|GO:0016023|GO:0006810			CK163549		TC333522	Ta.53995	TC382546(100.00|60)	homologue to UniRef100_A7J2I5 Cluster: Tonoplast intrinsic protein; n=1; Triticum aestivum|Rep: Tonoplast intrinsic protein - Triticum aestivum (Wheat), complete	GO:0000326 (protein storage vacuole), GO:0005215 (transporter activity), GO:0006810 (transport), GO:0006914 (autophagy), GO:0009705 (membrane of vacuole with cell cycle-independent morphology), GO:0015250 (water channel activity), GO:0016020 (membrane), GO:0016023 (cytoplasmic membrane-bound vesicle)	NA	homologue to Cluster: Tonoplast intrinsic protein; n=1; Triticum aestivum|Rep: Tonoplast intrinsic protein -, complete
A_99_P115350	2.7049	up	493.562	162.032	339.258	124.556	285.304	119.608	1.606956	1.445587	1.2541823	P	P	P			CJ733212 Y.Ogihara unpublished cDNA library Wh_SH Triticum aestivum cDNA clone whsh13d07 5', mRNA sequence [CJ733212]	GTTGGCATGTGATTGAAAGTATGATGGTAACATCGATCAACTGTTACACTTTTCTCTGTC			CJ733212				CJ733212	TC455754	TC362468	Ta.42763	TC455754(100.00|60)		NA	NA	NA
A_99_P519902	2.70345	up	1809.85	687.287	1565.61	568.562	1438.26	527.825	1.3968849	1.4613333	1.4461918	P	P	P			Rep: Os04g0481600 protein - Oryza sativa subsp. japonica (Rice), partial (15%) [TC347561]	TGAATCCAATGCAGGTCGCCTCTTTTAGCCATTTACCCTATGGGATTGTAAATCTCAGCC							BQ238156		TC347561	Ta.10245	TC440511(100.00|60)	similar to UniRef100_Q0JCB1 Cluster: Os04g0481600 protein; n=2; Oryza sativa Japonica Group|Rep: Os04g0481600 protein - Oryza sativa subsp. japonica (Rice), partial (15%)	NA	NA	similar to Cluster: Putative uncharacterized protein; n=1; Oryza sativa Japonica Group|Rep: Putative, partial (17%)
A_99_P148872	2.69983	up	798.901	260.854	574.986	216.576	489.554	202.27	1.6147717	1.4086518	1.2751838	P	P	P			CJ848889 Y. Ogihara unpublished cDNA library, whsctal Triticum aestivum cDNA clone whsctal10o16 5', mRNA sequence [CJ848889]	GTGATGTTTCCTTTGGTTTTCATTTCGATCGAAATGTGCACACGATGATTACTATGTAAA			CJ848889				CJ848889	TC457605		Ta.52528
A_99_P531932	2.68614	up	108.933	42.4602	109.033	36.3615	87.2671	34.6383	1.359254	1.5842743	1.3330708	M	M	P			Rep: Licheninase - Secale cereale (Rye), partial (64%) [TC352295]	TCGACGTGTATATACAGTATATATATTTATTGAGTGTGTATTTGTGTGGCCGACTTGGAT				GO:0004553|GO:0005975|GO:0016023			TC352295		TC352295		TC445296(100.00|60)	homologue to UniRef100_Q1EMA6 Cluster: Licheninase; n=1; Secale cereale|Rep: Licheninase - Secale cereale (Rye), partial (64%)	GO:0004553 (hydrolase activity, hydrolyzing O-glycosyl compounds), GO:0005975 (carbohydrate metabolic process), GO:0016023 (cytoplasmic membrane-bound vesicle)	NA	homologue to Cluster: Licheninase; n=1; Secale cereale|Rep: Licheninase - Secale cereale (Rye), partial (64%)
A_99_P107080	2.68505	up	389.848	158.452	366.731	119.036	302.161	118.318	1.2988706	1.6233248	1.3526511	P	P	P			HFIG833 Hessian fly infested cDNA library Triticum aestivum cDNA, mRNA sequence [CB307848]	TGCAAGAGATTGTTTGTGATTGTGCGGTAGGTGATCGCAAAGTGCATTATGTTTGATGCC			CB307848				CB307848	TC414567	TC318555	Ta.40204	TC414567(100.00|60);TC410715(100.00|60)	weakly similar to UniRef100_Q9M4X4 Cluster: Transposase; n=1; Zea mays|Rep: Transposase - Zea mays (Maize), partial (4%);weakly similar to UniRef100_Q6B6N7 Cluster: Homeobox A11; n=1; Ornithorhynchus anatinus|Rep: Homeobox A11 - Ornithorhynchus anatinus (Duckbill platypus), partial (12%)	NA;NA	NA;NA	weakly similar to Cluster: Putative uncharacterized protein; n=1; Oryza sativa Indica Group|Rep: Putative, partial (6%) ;similar to Cluster: SNF2 family chromodomain-helicase; n=1; Chlamydomonas reinhardtii|Rep: SNF2 family, partial (0%)
A_99_P045737	2.67995	up	204.461	69.3704	169.259	66.8488	133.928	51.9256	1.5594316	1.340261	1.3669335	P	P	P			wr1.pk0133.h9 wr1 Triticum aestivum cDNA clone wr1.pk0133.h9 5' end, mRNA sequence [CA611900]	CTTCACCCACTGGGTTGTGTACAACATACTACCAGATAGTATAAGCATGCTGTATATAAA			CA611900				CA611900			Ta.16753	CA611900(100.00|57)		NA	NA	NA
A_99_P576787	2.67895	up	331.227	120.755	228.993	74.1381	198.633	87.53	1.4557319	1.627019	1.1822572	P	P	P	glu	100037536	Triticum aestivum mRNA for putative LMW-glutenin subunit (glu gene) [AJ937920]	AAAGTCTTGCTAGGTCGCAAATGTTGCAGCAGAGCAGTTGCCATGTGATGCAACAACAAT		100037536	AJ937920				AJ937920		NP414276	Ta.63595	TC398820(100.00|60);BU607209(100.00|60);TC452187(91.80|56);TC449878(98.33|59);NP414281(100.00|60);NP584973(100.00|60);TC441483(95.00|57);TC455731(100.00|60);TC449962(95.00|57);TC410884(100.00|60);TC428598(100.00|60);TC391126(93.33|56);TC430267(100.00|57);TC459998(100.00|60);TC441469(100.00|57);TC441238(100.00|60);NP9349567(100.00|60);TC444382(100.00|57);TC368731(100.00|60);BQ805092(100.00|60);TC4…	homologue to UniRef100_Q00M56 Cluster: LMW-GS P-31; n=1; Triticum aestivum|Rep: LMW-GS P-31 - Triticum aestivum (Wheat), partial (70%);homologue to UniRef100_Q8W3X4 Cluster: Low-molecular-weight glutenin subunit group 3 type II; n=1; Triticum aestivum|Rep: Low-molecular-weight glutenin subunit group 3 type II - Triticum aestivum (Wheat), partial (59%);similar to UniRef100_Q0QBR3 Cluster: LMW-glut…	NA;NA;NA;NA;NA;NA;NA;NA;NA;GO:0000022 (mitotic spindle elongation), GO:0000080 (G1 phase of mitotic cell cycle), GO:0003676 (nucleic acid binding), GO:0003723 (RNA binding), GO:0003735 (structural constituent of ribosome), GO:0003774 (motor activity), GO:0004842 (ubiquitin-protein ligase activity), GO:0005515 (protein binding), GO:0005622 (intracellular), GO:0005680 (anaphase-promoting complex), …	NA;NA;NA;NA;NA;NA;NA;NA;NA;low molecular weight glutenin;NA;low molecular weight glutenin subunit^^low-molecular-weight glutenin subunit;NA;NA;NA;low molecular weight glutenin;bread-making quality;NA;gamma-gliadin/LMW-glutenin chimera Ch2 precursor;storage protein; expressed in endosperm; product of chimeric gene;LMW-GS P-31;LMW-GS^^LMW-GS P-32;LMW-GS;NA;NA;NA;low-molecular-weight glutenin subuni…	homologue to Cluster: LMW-GS P-31; n=1; Triticum aestivum|Rep: LMW-GS P-31 - Triticum aestivum (Wheat), partial (69%) ;NA;similar to Cluster: LMW-glutenin P3-5; n=1; Triticum aestivum|Rep: LMW-glutenin P3-5 - Triticum aestivum, partial (33%) ;homologue to Cluster: LMW-GS P-32; n=1; Triticum aestivum|Rep: LMW-GS P-32 - Triticum aestivum (Wheat), partial (47%) ;NA;NA;homologue to Cluster: Low-molec…
A_99_P261681	2.67602	up	2015.01	613.634	1280.3	549.485	1128.86	450.706	1.7153367	1.2203264	1.324601	P	P	P			Rep: Chromosome chr8 scaffold_23, whole genome shotgun sequence - Vitis vinifera (Grape), partial (44%) [TC342036]	GAGGTCTGATAAACTCAAGCTGTGTTCAATCTTGCATCAAAGATATGTTTCAGCAATATA							TA70458_4565		TC342036	Ta.21286	TC369699(98.33|59);TC434837(100.00|60)	weakly similar to UniRef100_A7PP11 Cluster: Chromosome chr8 scaffold_23, whole genome shotgun sequence; n=1; Vitis vinifera|Rep: Chromosome chr8 scaffold_23, whole genome shotgun sequence - Vitis vinifera (Grape), partial (43%);weakly similar to UniRef100_A7PP11 Cluster: Chromosome chr8 scaffold_23, whole genome shotgun sequence; n=1; Vitis vinifera|Rep: Chromosome chr8 scaffold_23, whole genome …	GO:0005739 (mitochondrion), GO:0009536 (plastid);GO:0005739 (mitochondrion), GO:0009536 (plastid)	NA;NA	similar to Cluster: Putative uncharacterized protein; n=1; Oryza sativa Japonica Group|Rep: Putative, partial (77%) ;similar to Cluster: Putative uncharacterized protein; n=1; Oryza sativa Indica Group|Rep: Putative, partial (73%)
A_99_P568777	2.67294	up	228.088	88.6064	202.122	72.5743	180.284	67.6794	1.36411	1.4776936	1.4134854	P	P	P				TATCTGACTGACGATGATATCTTTGCTACGTGTAAGTCAAGAATTCAAGATGTCCAGGTC							TC365995		TC365995
A_99_P353191	2.67102	up	88.604	40.4762	60.6365	20.6841	62.5936	21.0791	1.1302981	1.5516661	1.5702009	M	M	P				TCCTGTGTTATTGTCCCAACTGTAGCCAGCTTGCTATATGTCGTGCTCATGTGAACACTT							TA97756_4565				TC423117(96.55|56)	weakly similar to UniRef100_Q0DYT9 Cluster: Os02g0668200 protein; n=1; Oryza sativa Japonica Group|Rep: Os02g0668200 protein - Oryza sativa subsp. japonica (Rice), partial (9%)	NA	NA	weakly similar to Cluster: Os02g0668200 protein; n=1; Oryza sativa Japonica Group|Rep: Os02g0668200 protein - Oryza, partial (9%)
A_99_P226946	2.66837	up	340.323	125.909	284.027	100.655	244.368	98.098	1.4345194	1.4966011	1.316762	P	P	P				CCGTTGTTTCGTTTTGATTTTATTTGCGCCGACAGGGTTTTAAATATGTTATGGTGTTTT							TA60677_4565		TC306541	Ta.53943	TC445208(96.67|58);TC398412(100.00|60)	;	NA;GO:0009536 (plastid), GO:0016020 (membrane), GO:0016023 (cytoplasmic membrane-bound vesicle)	NA;NA	NA;similar to Cluster: Putative uncharacterized protein; n=1; Oryza sativa Indica Group|Rep: Putative, partial (54%)
A_99_P154217	2.6651	up	1224.23	433.871	912.339	340.515	847.351	338.414	1.496542	1.4218501	1.324172	P	P	P			CJ944669 Y. Ogihara unpublished cDNA library, whchul Triticum aestivum cDNA clone whchul11k24 5', mRNA sequence [CJ944669]	TAAGAGCATCCCGAATTGTAGAAGACTACCTGCACGCTTACAGTTCTTGTTTGGATTTTC			CJ944669				CJ944669	TC424874	TC332280	Ta.53766	TC424874(100.00|60)	similar to UniRef100_A5NZ82 Cluster: ABC transporter related precursor; n=1; Methylobacterium sp. 4-46|Rep: ABC transporter related precursor - Methylobacterium sp. 4-46, partial (5%)	NA	NA	similar to Cluster: PREDICTED: similar to Ephrin type-A receptor 1 precursor, partial (1%)
A_99_P384787	2.64769	up	820.102	268.355	543.01	219.56	510.701	207.96	1.611661	1.3063644	1.2961745	P	P	P			Rep: Os01g0524500 protein - Oryza sativa subsp. japonica (Rice), partial (64%) [TC361254]	TACCGGATGTAAATTACTTGTATCTTTATACGTTGACGTGAATAAATTACGGACGCGTGG							TA106705_4565		TC361254		TC454489(100.00|60)	homologue to UniRef100_Q0JM93 Cluster: Os01g0524500 protein; n=2; Oryza sativa Japonica Group|Rep: Os01g0524500 protein - Oryza sativa subsp. japonica (Rice), partial (64%)	NA	NA	similar to Cluster: Putative syringolide-induced protein 1-3-1B; n=1; Oryza sativa Japonica Group|Rep:, partial (66%)
A_99_P294111	2.6421	up	4693.04	1537.22	3046.53	1207.53	2722.17	1136.83	1.6102029	1.3351068	1.2597429	P	P	P			Rep: Chromosome chr16 scaffold_86, whole genome shotgun sequence - Vitis vinifera (Grape), partial (16%) [TC343182]	GGTGGAACTTCAAAATCAGTCGACTTGAACGGTGTGTAAGCCTGTACTGTAAGTATGTCT							TA79969_4565		TC343182	Ta.10562	TC374112(100.00|60);TC384752(96.67|58)	weakly similar to UniRef100_A7QF18 Cluster: Chromosome chr16 scaffold_86, whole genome shotgun sequence; n=1; Vitis vinifera|Rep: Chromosome chr16 scaffold_86, whole genome shotgun sequence - Vitis vinifera (Grape), partial (16%);weakly similar to UniRef100_Q8L732 Cluster: Expressed protein; n=1; Arabidopsis thaliana|Rep: Expressed protein - Arabidopsis thaliana (Mouse-ear cress), partial (34%)	NA;NA	NA;NA	similar to Cluster: Putative uncharacterized protein OJ1506_A04.22; n=1; Oryza sativa Japonica Group|Rep:, partial (27%) ;similar to Cluster: Putative uncharacterized protein OJ1506_A04.22; n=1; Oryza sativa Japonica Group|Rep:, partial (84%)
A_99_P143873	2.63528	up	1663.78	574.771	1222.75	466.998	1003.87	415.74	1.533409	1.3886414	1.2718134	P	P	P			wr1.pk0067.a4 wr1 Triticum aestivum cDNA clone wr1.pk0067.a4 5' end, mRNA sequence [CA607224]	CTCTGTTGTTGGTGTTTCTTGTCGTTTAAGATGATCGGAATGTAAGCAACAGTTGCCACT			CA607224				CA607224	TC449236	TC356154	Ta.51290	TC449236(100.00|60)		NA	NA	Cluster: Transforming protein Qin; n=2; Avian sarcoma virus 31|Rep: Transforming protein Qin -, partial (3%)
A_99_P532447	2.63001	up	3392.14	1350.6	2688.94	1004.72	2514.39	929.065	1.3286018	1.4202433	1.4363537	P	P	P				GATACCGGCGAACAAACAAAAGCTTCAAGAATCATTCCATGCACGCACTCTCTCTTTCGT							TC352481		TC352481		TC445490(100.00|60)		NA	NA	similar to Cluster: UPI0000613752 related cluster; n=1; Bos taurus|Rep: unknown - Bos Taurus, partial (2%)
A_99_P576827	2.62524	up	658.91	267.779	576.415	200.33	477.703	186.935	1.2990379	1.5247278	1.3535756	P	P	P	HARU48K	100037519	Triticum aestivum HARU48K mRNA for low molecular weight glutenin subunit, complete cds [AB119006]	ACAATGTGCAATGTTAATGTGTCGTTGTATAGAACCACCACTAGGGTGCCATTCGGCGTT		100037519	AB119006				AB119006	TC436294	NP9349567	Ta.48416	NP414277(98.33|59);TC368711(98.33|59);NP414281(98.33|59);NP414276(98.33|59);NP584973(100.00|56);BQ805323(100.00|60);NP414278(98.33|59);TC436294(100.00|60);NP9349567(100.00|60)	GB|AB062858.1|BAB78744.1 low-molecular-weight glutenin subunit group 3 type II [Triticum aestivum];UniRef100_Q8W3X1 Cluster: Low-molecular-weight glutenin subunit group 3 type II; n=1; Triticum aestivum|Rep: Low-molecular-weight glutenin subunit group 3 type II - Triticum aestivum (Wheat), complete;GB|AB062854.1|BAB78740.1 low-molecular-weight glutenin subunit group 3 type II [Triticum aestivum];…	NA;NA;NA;NA;NA;NA;NA;NA;NA	NA;low-molecular-weight glutenin subunit group 3 type II [Triticum aestivum];NA;NA;NA;NA;NA;low molecular weight glutenin subunit^^low-molecular-weight glutenin subunit group 3 type II [Triticum aestivum]^^LMW-s HS1;NA	NA;Cluster: Low-molecular-weight glutenin subunit group 3 type II; n=1; Triticum aestivum|Rep:, complete;NA;NA;NA;NA;NA;Cluster: Low molecular weight glutenin subunit; n=1; Triticum aestivum|Rep: Low molecular weight, complete;NA
A_99_P262816	2.62418	up	18066.1	5976.3	12718.8	5129.84	12126.9	5029.73	1.5959606	1.3099717	1.2696627	P	P	P			Rep: Dormancy/auxin associated protein, expressed - Oryza sativa subsp. japonica (Rice), partial (95%) [TC355862]	TAGGGGGGTGAGATACGGTGTACGTAGTACGTGTAATTTTGCTTGATGGTGTTATCTCGA							TA70786_4565		TC355862		TC422284(95.00|57);TC448944(100.00|60);TC443910(98.33|59)	;similar to UniRef100_Q10LM8 Cluster: Dormancy/auxin associated protein, expressed; n=1; Oryza sativa Japonica Group|Rep: Dormancy/auxin associated protein, expressed - Oryza sativa subsp. japonica (Rice), partial (95%);homologue to UniRef100_Q10LM8 Cluster: Dormancy/auxin associated protein, expressed; n=1; Oryza sativa Japonica Group|Rep: Dormancy/auxin associated protein, expressed - Oryza sat…	NA;NA;NA	NA;NA;NA	Cluster: NAD-dependent epimerase/dehydratase putative; n=1; Acaryochloris marina MBIC11017|Rep:, partial (3%) ;similar to Cluster: Putative uncharacterized protein; n=2; Oryza sativa|Rep: Putative uncharacterized protein, partial (55%) ;homologue to Cluster: Putative uncharacterized protein; n=2; Oryza sativa|Rep: Putative uncharacterized protein, partial (27%)
A_99_P437437	2.62396	up	4835.49	1562.47	3293.74	1353.98	2870.65	1196.23	1.6298372	1.2825241	1.2628813	P	P	P				TAGCTTCTAGTGTCTGTATGTAGTTCTTTTTGTCAATGCCTGGTTGCTTTGGTTCTGACT				GO:0016301|GO:0005575			CD879945		TC302636	Ta.40440	TC394394(100.00|60)		GO:0005575 (cellular_component), GO:0016301 (kinase activity)	NA	similar to Cluster: Putative uncharacterized protein; n=2; Oryza sativa|Rep: Putative uncharacterized protein, partial (41%)
A_99_P361231	2.62345	up	776.968	274.902	622.706	237.507	517.941	212.564	1.4989358	1.3905807	1.2848879	P	P	P			Rep: C3HC4 zinc finger containing protein - Medicago truncatula (Barrel medic), partial (33%) [TC313661]	GACGTGTCCGTCAAGTGTACGAACTCCCGCATTCATGGTTTTTGTATTAGCTCGGTTTTT							TA100429_4565		TC313661		TC405700(100.00|60)	weakly similar to UniRef100_Q4VYC9 Cluster: C3HC4 zinc finger containing protein; n=1; Medicago truncatula|Rep: C3HC4 zinc finger containing protein - Medicago truncatula (Barrel medic), partial (34%)	GO:0005739 (mitochondrion)	NA	similar to Cluster: C3HC4 zinc finger containing protein putative expressed; n=1; Oryza sativa Japonica, partial (66%)
A_99_P435002	2.61985	up	3942.32	1514.17	4422.98	1423.41	3005.21	1352.1	1.3805189	1.6356659	1.1522646	P	P	P			FGAS000549 Triticum aestivum FGAS: Library 2 Gate 3 Triticum aestivum cDNA, mRNA sequence [DR740607]	TGTAACTGGATGTAAATATCAGTACCCGCAGGCCGCAGTCAATAATACCGACAATTAATT	NA|NA|NA|NA|NA|NA		DR740607	GO:0015979|GO:0010270|GO:0009535|GO:0009523|GO:0003674|GO:0009536	molecular_function|chloroplast thylakoid membrane|photosystem II|photosystem II oxygen evolving complex assembly|plastid|photosynthesis	TAIR|gene:2207319~84.21~54|TAIR|gene:2207319~84.21~54|TAIR|gene:2207319~84.21~54|TAIR|gene:2207319~84.21~54|GR_protein|P93443~90.54~59|TAIR|gene:2207319~84.21~54	DR740607	TC399259	TC300781	Ta.20357	TC406291(100.00|60);TC423246(100.00|60);CK217297(96.67|58);TC392509(100.00|60);TC434948(100.00|60);TC399259(100.00|60);TC414513(100.00|60);TC417960(100.00|60)	homologue to UniRef100_Q40070 Cluster: Photosystem II 10 kDa polypeptide, chloroplast precursor; n=1; Hordeum vulgare|Rep: Photosystem II 10 kDa polypeptide, chloroplast precursor - Hordeum vulgare (Barley), partial (92%);homologue to UniRef100_Q40070 Cluster: Photosystem II 10 kDa polypeptide, chloroplast precursor; n=1; Hordeum vulgare|Rep: Photosystem II 10 kDa polypeptide, chloroplast precurs…	GO:0003674 (molecular_function), GO:0009523 (photosystem II), GO:0009535 (chloroplast thylakoid membrane), GO:0009536 (plastid), GO:0010270 (photosystem II oxygen evolving complex assembly), GO:0015979 (photosynthesis);GO:0003674 (molecular_function), GO:0009523 (photosystem II), GO:0009535 (chloroplast thylakoid membrane), GO:0009536 (plastid), GO:0010270 (photosystem II oxygen evolving complex …	NA;NA;NA;NA;NA;NA;NA;NA	homologue to Cluster: Photosystem II 10 kDa polypeptide chloroplast precursor; n=1; Hordeum vulgare|Rep:, partial (92%) ;homologue to Cluster: Photosystem II 10 kDa polypeptide chloroplast precursor; n=1; Hordeum vulgare|Rep:, partial (92%) ;NA;homologue to Cluster: Photosystem II 10 kDa polypeptide chloroplast precursor; n=1; Hordeum vulgare|Rep:, partial (92%) ;homologue to Cluster: Photosystem…
A_99_P626631	2.61669	up	1031.88	359.371	793.093	302.257	718.26	302.035	1.5217344	1.3917141	1.2497882	P	P	P	LOC100192119	100192119	Triticum aestivum clone TaE15014G10 low molecular weight glutenin mRNA, complete cds [AY831845]	TAAAGTGTCACACAATGTCATGTGTGACCCGCCCAAACTAGTTGTTTAAATTTTGAAATA		100192119	AY831845				AY831845	TC408204	TC277742	Ta.50232	NP234500(93.44|57);CD910674(98.33|59);TC368725(95.00|57);TC428922(95.00|57);AL810429(98.28|57);TC410884(95.00|57);TC368731(95.00|57);TC368690(95.00|57);TC438265(93.33|56);TC408204(98.33|59);TC461308(98.33|59);BE426956(93.33|56);CF809438(96.61|57);TC411763(93.33|56);TC371636(95.00|57);TC386872(95.00|57);TC369209(98.33|59)	GB|X04532.1|CAA28208.1 seed storage protein (154AA);homologue to UniRef100_A8IEA3 Cluster: Low molecular weight glutenin subunit; n=1; Thinopyrum ponticum x Triticum aestivum|Rep: Low molecular weight glutenin subunit - Thinopyrum ponticum x Triticum aestivum, partial (24%);UniRef100_P10385 Cluster: Glutenin, low molecular weight subunit precursor; n=1; Triticum aestivum|Rep: Glutenin, low molecu…	NA;NA;GO:0001798 (positive regulation of type IIa hypersensitivity), GO:0001805 (positive regulation of type III hypersensitivity), GO:0005057 (receptor signaling protein activity), GO:0005515 (protein binding), GO:0005886 (plasma membrane), GO:0005887 (integral to plasma membrane), GO:0006911 (phagocytosis, engulfment), GO:0006955 (immune response), GO:0007165 (signal transduction), GO:0007166 (…	NA;NA;low molecular weight glutenin [Triticum aestivum]^^LMW glutenin (AA 1-356);NA;NA;low molecular weight glutenin;LMW-GS P-31;LMW-GS^^LMW-GS P-32;LMW-GS;low molecular weight glutenin subunit Glu-A3^^low-molecular-weight glutenin subunit Glu-A3^^LMW-i glutenin pGH3.1 [Triticum aestivum]^^low molecular weight glutenin [Triticum aestivum];NA;low molecular weight glutenin [Triticum aestivum];NA;NA…	NA;NA;Cluster: Glutenin low molecular weight subunit precursor; n=1; Triticum aestivum|Rep: Glutenin, complete;Cluster: Low molecular weight glutenin; n=1; Triticum aestivum|Rep: Low molecular weight glutenin - , partial (32%) ;NA;homologue to Cluster: Low molecular weight glutenin; n=1; Triticum aestivum|Rep: Low molecular weight glutenin - , complete;homologue to Cluster: Pt-37 protein; n=1; Ae…
A_99_P353516	2.61573	up	4915.11	1703.64	4024.9	1432.23	3137.83	1421.5	1.5286026	1.4906911	1.142351	P	P	P				GTCGAGGAGTGCATCTGTACTACTACTGATTCGATCTGTCTTGGTTATTTGCTGGATGTC							TA97857_4565
A_99_P151542	2.61299	up	1081.43	383.149	827.252	327.473	699.216	279.441	1.4969549	1.3369504	1.3231945	P	P	P			CJ824399 Y. Ogihara unpublished cDNA library, whatlal Triticum aestivum cDNA clone whatlal14h24 5', mRNA sequence [CJ824399]	GGAGAATTTGATTCATAGCGCACTTTGATGTAAATTCTTTCTCAATCCCTGTGTTCTTCC			CJ824399				CJ824399	TC432061	TC339278	Ta.53124	TC432061(100.00|60)		NA	NA	similar to Cluster: Putative uncharacterized protein; n=1; Oryza sativa Indica Group|Rep: Putative, partial (12%)
A_99_P601087	2.61205	up	462.703	196.67	504.376	172.03	367.21	142.131	1.2343115	1.5518426	1.3693895	P	P	P	LOC606378	606378	Triticum aestivum clone TaE15033G03 low molecular weight glutenin mRNA, partial cds [AY831779]	TATTCTTGCAGCCACACCAGATATCTCAACTTGAGGTGATGACTTCCATTGCACTCCGTA	NA|NA|NA|NA|NA	606378	AY831779	GO:0005662|GO:0003700|GO:0003677|GO:0016564|GO:0000083	DNA binding|G1/S-specific transcription in mitotic cell cycle|transcription repressor activity|transcription factor activity|DNA replication factor A complex	RGD|631412~71.60~56|RGD|631412~71.60~56|RGD|631412~71.60~56|RGD|631412~71.60~56|RGD|631412~71.60~56	AY831779	TC368729	NP9351765	Ta.63356	TC369120(100.00|60);NP9351765(100.00|60);TC384903(100.00|60);TC443439(100.00|60);BQ839129(100.00|60);TC368710(100.00|60);TC368729(100.00|60);TC424944(100.00|60);TC457048(100.00|60);TC372240(100.00|60);TC368897(96.67|58);TC423837(98.36|60);TC445341(100.00|60);TC447872(100.00|60);BQ245676(100.00|60)	UniRef100_Q5MFP7 Cluster: Low molecular weight glutenin; n=1; Triticum aestivum|Rep: Low molecular weight glutenin - Triticum aestivum (Wheat), complete;GB|AJ937920.1|CAI79052.1 putative LMW-glutenin subunit;homologue to UniRef100_Q8W3W0 Cluster: Low-molecular-weight glutenin subunit group 5 type III; n=1; Triticum aestivum|Rep: Low-molecular-weight glutenin subunit group 5 type III - Triticum ae…	NA;NA;NA;NA;NA;NA;GO:0000083 (G1/S-specific transcription in mitotic cell cycle), GO:0003677 (DNA binding), GO:0003700 (transcription factor activity), GO:0005662 (DNA replication factor A complex), GO:0016564 (transcription repressor activity);NA;NA;NA;NA;NA;NA;NA;NA	low molecular weight glutenin;NA;NA;NA;NA;low molecular weight glutenin [Triticum aestivum];low molecular weight glutenin^^LMW-GS P-12^^low-molecular weight glutenin protein 1Agi [Triticum aestivum]^^low-molecular-weight glutenin subunit group 5 type III [Triticum aestivum]^^low molecular weight glutenin [Triticum aestivum];NA;NA;low-molecular-weight glutenin subunit group 5 type III [Triticum ae…	Cluster: Low molecular weight glutenin; n=1; Triticum aestivum|Rep: Low molecular weight glutenin - , complete;NA;homologue to Cluster: Low-molecular-weight glutenin subunit group 5 type III; n=1; Triticum aestivum|Rep:, partial (71%) ;Cluster: LMW-GS P-11; n=1; Triticum aestivum|Rep: LMW-GS P-11 - Triticum aestivum (Wheat), partial (32%) ;NA;Cluster: Low molecular weight glutenin; n=1; Triticum …
A_99_P277011	2.60387	up	197.935	64.7696	147.89	59.0491	130.26	56.4717	1.6116353	1.3245417	1.2057948	P	P	P				TGTCATCAGGTTGCTCCTTCTGTGGTTGTATCTCATTTTTGCAACTCATAGGCTGTGCTC							TA75027_4565
A_99_P626756	2.60331	up	221.755	74.0212	158.556	69.3281	123.013	47.7713	1.5829577	1.1934825	1.3645992	P	P	P	LOC732711	732711	Triticum aestivum low-molecular-weight glutenin storage protein mRNA, complete cds [U86030]	GCGGTGACAAATAAAGTGTCACACAACGTCCTGTTGTGACCCGCCAAACTAGTTGTTTAA		732711	U86030				U86030	TC371636	TC277255	Ta.24969	TC368731(91.80|56);TC368690(93.44|57);TC407330(93.44|57);TC443408(93.44|57);TC408204(93.44|57);CD910674(93.44|57);TC428922(91.80|56);TC368725(95.08|58);BQ805323(95.08|58);TC461308(93.44|57);AL810429(93.44|57);TC410884(91.80|56);TC411763(93.44|57);TC436294(95.08|58);TC371636(95.08|58);TC368691(95.08|58);TC386872(91.80|56);TC369209(93.44|57)	homologue to UniRef100_A7KJC8 Cluster: Pt-37 protein; n=1; Aegilops tauschii|Rep: Pt-37 protein - Aegilops tauschii (Tausch's goatgrass) (Aegilops squarrosa), complete;UniRef100_Q6SPY7 Cluster: Low molecular weight glutenin; n=2; Triticum aestivum|Rep: Low molecular weight glutenin - Triticum aestivum (Wheat), complete;homologue to UniRef100_Q308Q5 Cluster: Low molecular weight glutenin; n=1; Tri…	NA;NA;NA;NA;NA;NA;NA;GO:0001798 (positive regulation of type IIa hypersensitivity), GO:0001805 (positive regulation of type III hypersensitivity), GO:0005057 (receptor signaling protein activity), GO:0005515 (protein binding), GO:0005886 (plasma membrane), GO:0005887 (integral to plasma membrane), GO:0006911 (phagocytosis, engulfment), GO:0006955 (immune response), GO:0007165 (signal transduction…	LMW-GS P-31;LMW-GS^^LMW-GS P-32;LMW-GS;low molecular weight glutenin subunit Glu-A3^^low-molecular-weight glutenin subunit Glu-A3^^LMW-i glutenin pGH3.1 [Triticum aestivum]^^low molecular weight glutenin [Triticum aestivum];NA;NA;low molecular weight glutenin [Triticum aestivum];NA;NA;low molecular weight glutenin [Triticum aestivum]^^LMW glutenin (AA 1-356);NA;NA;NA;low molecular weight glutenin…	homologue to Cluster: Pt-37 protein; n=1; Aegilops tauschii|Rep: Pt-37 protein - Aegilops tauschii, complete;Cluster: Low molecular weight glutenin; n=2; Triticum aestivum|Rep: Low molecular weight glutenin - , complete;homologue to Cluster: Low molecular weight glutenin; n=1; Triticum monococcum subsp. aegilopoides|Rep: Low, partial (40%) ;homologue to Cluster: Low molecular weight glutenin; n=1…
A_99_P405347	2.60206	up	269.317	93.5105	213.838	87.0853	182.917	73.4257	1.5261065	1.29602	1.3168325	P	P	P				TGTGGTTTGATATGTCTGTATTAGTATGAATGTAAGCAGGATATGTTGTCAGCAAGTTGA							TA111738_4565		TC312334		TC404354(100.00|60)		NA	NA	homologue to Cluster: Putative uncharacterized protein; n=1; Burkholderia cenocepacia MC0-3|Rep: Putative, partial (1%)
A_99_P626671	2.59242	up	660.172	230.29	513.212	199.433	441.441	186.913	1.5193881	1.3636522	1.2398558	P	P	P	LOC732711	732711	Triticum aestivum low-molecular-weight glutenin storage protein mRNA, complete cds [U86030]	TCACACAACACCATGTGTGACCCGCCCAAACTAGTTGTTTAAATTCTGAAATAAAATACA		732711	U86030				U86030	TC371636	TC350451	Ta.24969	TC407330(95.00|57);TC443408(95.00|57);TC368725(95.00|57);CF809438(96.67|58);TC411763(93.33|56);TC436294(95.00|57);TC371636(95.00|57);TC368691(91.80|56)	homologue to UniRef100_Q308Q5 Cluster: Low molecular weight glutenin; n=1; Triticum monococcum subsp. aegilopoides|Rep: Low molecular weight glutenin - Triticum monococcum subsp. aegilopoides, partial (40%);homologue to UniRef100_Q6SPZ0 Cluster: Low molecular weight glutenin; n=1; Triticum aestivum|Rep: Low molecular weight glutenin - Triticum aestivum (Wheat), partial (19%);UniRef100_P10385 Clus…	NA;NA;GO:0001798 (positive regulation of type IIa hypersensitivity), GO:0001805 (positive regulation of type III hypersensitivity), GO:0005057 (receptor signaling protein activity), GO:0005515 (protein binding), GO:0005886 (plasma membrane), GO:0005887 (integral to plasma membrane), GO:0006911 (phagocytosis, engulfment), GO:0006955 (immune response), GO:0007165 (signal transduction), GO:0007166 (…	NA;NA;low molecular weight glutenin [Triticum aestivum]^^LMW glutenin (AA 1-356);NA;NA;low molecular weight glutenin subunit^^low-molecular-weight glutenin subunit group 3 type II [Triticum aestivum]^^LMW-s HS1;low-molecular-weight glutenin storage protein;low molecular weight glutenin subunit	homologue to Cluster: Low molecular weight glutenin; n=1; Triticum monococcum subsp. aegilopoides|Rep: Low, partial (40%) ;homologue to Cluster: Low molecular weight glutenin; n=1; Triticum aestivum|Rep: Low molecular weight glutenin - , partial (19%) ;Cluster: Glutenin low molecular weight subunit precursor; n=1; Triticum aestivum|Rep: Glutenin, complete;NA;homologue to Cluster: Low molecular we…
A_99_P332001	2.58975	up	2713.09	913.825	1709.4	686.463	1441.79	613.695	1.5699481	1.3162336	1.2322645	P	P	P			Rep: Os08g0269800 protein - Oryza sativa subsp. japonica (Rice), partial (71%) [TC334535]	TTTGAGCCATCTTTTTCCACAATATATATACATGGGAGATGGTTTTGCTTCCAGTATTTG							TA91147_4565		TC334535		TC427194(100.00|60)	similar to UniRef100_Q0J6T5 Cluster: Os08g0269800 protein; n=1; Oryza sativa Japonica Group|Rep: Os08g0269800 protein - Oryza sativa subsp. japonica (Rice), partial (71%)	NA	NA	similar to Cluster: Putative uncharacterized protein; n=1; Oryza sativa Indica Group|Rep: Putative, partial (44%)
A_99_P565397	2.58842	up	2605.39	996.541	1760.09	695.744	1800.35	686.621	1.3865004	1.3390198	1.3906945	P	P	P	avnla	780582	SCU012.A03.R990714 ITEC SCU Wheat Endosperm Library Triticum aestivum cDNA clone SCU012.A03, mRNA sequence [BE414648]	GCCGCAGATGAACACATGCGCTGCTTTCCTGCAGCAGTGCAGCCAGACACCACATGTCCA		780582	BE414648				BE414648	TC456407	TC364749	Ta.54476	CA711240(96.67|58);TC458134(100.00|60);CV065374(95.00|57);CA717055(95.08|58);TC400560(96.67|58);CA712143(95.08|58);TC439522(96.67|58);AW448741(96.67|58);CA733879(96.67|58);CA714549(93.55|58);TC414539(96.67|58);CA734080(96.67|58);TC435137(96.77|60);CA717722(98.36|60);CA717275(96.67|58);CA733961(96.67|58);TC405457(98.33|59);CA733994(95.08|58);CA717877(96.67|58);CA712111(100.00|60);TC456407(100.00|6…	;weakly similar to UniRef100_A7XUM7 Cluster: Avenin-like protein; n=1; Aegilops triuncialis|Rep: Avenin-like protein - Aegilops triuncialis, partial (18%);similar to UniRef100_Q5XXZ7 Cluster: Low molecular weight glutenin subunit; n=1; Lophopyrum elongatum|Rep: Low molecular weight glutenin subunit - Lophopyrum elongatum (Tall wheatgrass) (Argopyrum elongatum), partial (29%);;similar to UniRef100…	NA;NA;NA;NA;NA;NA;NA;NA;NA;NA;NA;NA;NA;NA;NA;NA;NA;NA;NA;NA;NA;NA;NA;NA;NA;NA;NA;NA;NA;NA;NA	NA;NA;NA;NA;NA;NA;NA;NA;NA;NA;NA;NA;NA;NA;NA;NA;NA;NA;NA;NA;NA;NA;NA;NA;NA;NA;NA;NA;NA;NA;NA	NA;similar to Cluster: Putative avenin-like a precursor; n=1; Triticum aestivum|Rep: Putative avenin-like a, partial (60%) ;NA;NA;homologue to Cluster: Putative avenin-like a precursor; n=1; Aegilops cylindrica|Rep: Putative avenin-like a, partial (96%) ;NA;homologue to Cluster: Putative avenin-like a precursor; n=1; Aegilops tauschii|Rep: Putative avenin-like a, partial (43%) ;NA;NA;NA;homologue…
A_99_P345816	2.58841	up	1163.16	394.317	803.497	329.36	701.058	290.913	1.560627	1.2866287	1.2689477	P	P	P			Rep: GAGA-binding transcriptional activator - Medicago truncatula (Barrel medic), partial (35%) [TC312397]	GTGGAAATGTAATTTTAGCAACCCCAGGTATTCGTCGTCGATTCACCTGTATAGTTTGAC							TA95424_4565		TC312397		CJ855076(98.25|56);TC404419(100.00|60)	homologue to UniRef100_A5A510 Cluster: GAGA-binding transcriptional activator; n=1; Brassica rapa subsp. pekinensis|Rep: GAGA-binding transcriptional activator - Brassica rapa subsp. pekinensis (Chinese cabbage), partial (18%);similar to UniRef100_A1E2T9 Cluster: GAGA-binding transcriptional activator; n=1; Medicago truncatula|Rep: GAGA-binding transcriptional activator - Medicago truncatula (Bar…	NA;NA	NA;NA	NA;similar to Cluster: Putative basic pentacysteine 4; n=1; Oryza sativa Japonica Group|Rep: Putative basic, partial (61%)
A_99_P020924	2.5833	up	143.873	48.3014	98.1583	42.1026	79.2239	31.9131	1.5746593	1.2212	1.3117895	M	M	P			G608.104D16F010905 G608 Triticum aestivum cDNA clone G608104D16, mRNA sequence [CD917153]	TTTGGAAAGCAATCCTTTCGCCGAATGTACGACATCAACCATCCACCCATTCACAAGTTT			CD917153				CD917153	TC436574		Ta.8278
A_99_P010311	2.57976	up	884.977	390.959	863.602	299.411	789.356	300.182	1.1786232	1.5282402	1.3948393	P	P	P			BJ268912 Y. Ogihara unpublished cDNA library, Wh_oh Triticum aestivum cDNA clone whoh19e22 5', mRNA sequence [BJ268912]	TTGTCCAAGTAGTAAGTATCATGTTCGCTCATGTGTTTGAATTTACCCAAAATTCCGTCT			BJ268912				BJ268912	TC450126	TC357025	Ta.4622	TC450126(100.00|60)	weakly similar to UniRef100_A8IXH3 Cluster: Predicted protein; n=1; Chlamydomonas reinhardtii|Rep: Predicted protein - Chlamydomonas reinhardtii, partial (3%)	NA	NA	similar to Cluster: Putative uncharacterized protein; n=3; Oryza sativa|Rep: Putative uncharacterized protein, partial (10%)
A_99_P447562	2.57847	up	277.866	92.1963	201.33	84.9784	163.981	68.3019	1.5916119	1.2443967	1.2635332	P	P	P			wpi1s.pk002.d23 wpi1s Triticum aestivum cDNA clone wpi1s.pk002.d23 5' end, mRNA sequence [CA735523]	GTTGCCCATGATTTGGCAACATTGGTAAGAAAAATGAACTAGAGTTGGCTAGAGTTCATT			CA735523				CA735523	TC384136	TC310010	Ta.60956	TC401995(100.00|60);TC384136(100.00|60)	;	NA;NA	NA;NA	Cluster: Putative uncharacterized protein; n=1; Oryza sativa Indica Group|Rep: Putative, partial (4%) ;homologue to Cluster: Putative uncharacterized protein precursor; n=1; Solibacter usitatus Ellin6076|Rep:, partial (1%)
A_99_P377117	2.5771	up	1510.71	596.521	1252.49	478.208	1170.89	453.77	1.3405867	1.3890876	1.3675774	P	P	P			Rep: Sperm protamine-P1 - Chalinolobus beatrix (Beatrix's bat), partial (35%) [TC335772]	GCTCAGAGATTTGGCAGCAATCTTCATCTTCCTATAGCGCTACTGTGTGAGTGGCATAAA							TA104822_4565		TC335772
A_99_P292711	2.57578	up	16126.5	6528.36	14301.4	5001.62	11240.3	4645.72	1.3046427	1.5156877	1.274701	P	P	P			Rep: Prolin rich protein - Zea mays (Maize), partial (58%) [TC319286]	TTCCCTGTGGTGTGTAGCAACTCCGTGTGGTTTCCGACCAAGTGTTGTTGAATAATTAGA							TA79560_4565		TC319286	Ta.14034	TC411498(100.00|60)	similar to UniRef100_Q41848 Cluster: Prolin rich protein; n=3; Zea mays|Rep: Prolin rich protein - Zea mays (Maize), partial (58%)	GO:0009536 (plastid), GO:0016023 (cytoplasmic membrane-bound vesicle)	NA	similar to Cluster: Prolin rich protein; n=3; Zea mays|Rep: Prolin rich protein - Zea mays (Maize), partial (57%)
A_99_P149072	2.57216	up	206.582	93.1631	218.799	77.9549	196.609	71.9047	1.1488857	1.4888915	1.4511703	P	P	P			CJ803291 Y. Ogihara unpublished cDNA library, whsct Triticum aestivum cDNA clone whsct28o11 5', mRNA sequence [CJ803291]	TGATGTGTATTTCATGCTCACTGGAATAAAGTTTGTGCGTTGCCTTCTCTTCTTCGAGGT			CJ803291				CJ803291	TC402628	TC310636	Ta.52572	TC402628(100.00|60)	similar to UniRef100_Q0J149 Cluster: Os09g0462400 protein; n=1; Oryza sativa Japonica Group|Rep: Os09g0462400 protein - Oryza sativa subsp. japonica (Rice), partial (5%)	NA	NA	similar to Cluster: Putative uncharacterized protein; n=2; Oryza sativa|Rep: Putative uncharacterized protein, partial (25%)
A_99_P122360	2.56986	up	47.8018	19.7267	38.2838	14.732	35.045	13.0029	1.2769123	1.3777797	1.4303763	M	M	M			CJ660409 Y.Ogihara unpublished cDNA library Wh_HGCPCDAM Triticum aestivum cDNA clone whhg4c18 5', mRNA sequence [CJ660409]	TCTGTAACTTAACATTGTTCTTAACTCCCTAAGCAGAAGATGGGCCAACTGATCAAAAAA			CJ660409				CJ660409	TC421194		Ta.44819
A_99_P072460	2.55969	up	1183.2	490.446	1078.97	400.923	939.757	363.81	1.2705326	1.4282637	1.3691044	P	P	P			WHE3073_E11_J21ZT CS wheat cold-stressed seedling subtracted cDNA library Triticum aestivum cDNA clone WHE3073_E11_J21, mRNA sequence [CD491104]	AAGAATGGAAAAGAAGGTGCGCAATTCATAAGGGAAATTGCCTGCAACCTCAGAGAACTC			CD491104				CD491104	TC411153	TC325129	Ta.27714	TC411153(98.33|59);TC433293(96.67|58)	similar to UniRef100_Q5ZC01 Cluster: IFA-binding protein-like; n=1; Oryza sativa Japonica Group|Rep: IFA-binding protein-like - Oryza sativa subsp. japonica (Rice), partial (19%);similar to UniRef100_Q5ZC01 Cluster: IFA-binding protein-like; n=1; Oryza sativa Japonica Group|Rep: IFA-binding protein-like - Oryza sativa subsp. japonica (Rice), partial (51%)	NA;NA	NA;NA	similar to Cluster: Putative uncharacterized protein; n=1; Oryza sativa Indica Group|Rep: Putative, partial (20%) ;similar to Cluster: Putative uncharacterized protein; n=1; Oryza sativa Indica Group|Rep: Putative, partial (53%)
A_99_P406547	2.55796	up	4950.55	1916.37	4107.03	1563.73	3736.35	1514.63	1.3692158	1.3931017	1.3026676	P	P	P			Rep: Dehydration responsive element binding protein - Triticum aestivum (Wheat), partial (41%) [TC277269]	TCAGATATAAGAGTGTTTGTAAAGAGAGATACCGGCGAACAAACAAAAGCTTCAAGAATC				GO:0009536			TC277269		TC277269		TC368740(100.00|60);TC445490(98.33|59)	similar to UniRef100_Q2QK76 Cluster: Dehydration responsive element binding protein; n=1; Triticum aestivum|Rep: Dehydration responsive element binding protein - Triticum aestivum (Wheat), partial (41%);	GO:0009536 (plastid);NA	NA;NA	homologue to Cluster: Putative uncharacterized protein; n=1; Oryza sativa Indica Group|Rep: Putative, partial (61%) ;similar to Cluster: UPI0000613752 related cluster; n=1; Bos taurus|Rep: unknown - Bos Taurus, partial (2%)
A_99_P381267	2.55754	up	154.125	69.3896	147.536	55.4727	139.131	49.131	1.1513053	1.4112159	1.5017415	P	P	P			Rep: Flavonol synthase - Pyrus communis (Pear), partial (51%) [TC348004]	ATCTTCATCGTGTGGTCGGTGTGAGTCAGTTTCATTATCCTTATCAATCATCACCCTCGC							TA105840_4565		TC348004		TC440927(100.00|60)	weakly similar to UniRef100_A0EKE7 Cluster: Flavonol synthase; n=1; Pyrus communis|Rep: Flavonol synthase - Pyrus communis (Pear), partial (51%)	NA	NA	weakly similar to Cluster: Putative uncharacterized protein; n=2; Oryza sativa|Rep: Putative uncharacterized protein, partial (55%)
A_99_P206611	2.55524	up	8795.98	3414.45	7282.8	2804.76	6613.76	2651.69	1.3651913	1.3766176	1.3185606	P	P	P				ATACGTGTGGAGGTTACTGTAAGATTGTGTGCTGTGCCATTTCTATTAAGAGAAGTCCAA							TA53052_4565		TC327298		TC419778(98.33|59)		GO:0016023 (cytoplasmic membrane-bound vesicle)	NA	homologue to Cluster: Putative uncharacterized protein; n=1; Oryza sativa Indica Group|Rep: Putative, partial (54%)
A_99_P432312	2.55342	up	119.843	47.066	83.8092	36.9341	77.3878	26.8582	1.3483915	1.1821567	1.5267464	M	M	P				CCTATTTTGAACTCTATTCTGTATGTAGTGCCAGGTTTTGAAAATAGGTACTGTGCGATT							TC298654		TC298654		TC390318(98.36|60)		NA	NA	similar to Cluster: Putative uncharacterized protein; n=1; Dictyostelium discoideum|Rep: Putative, partial (1%)
A_99_P385877	2.55239	up	118.482	50.5403	90.2292	29.1237	94.8046	41.41	1.2291656	1.6314017	1.1949791	P	M	P			Rep: Chromosome chr18 scaffold_59, whole genome shotgun sequence - Vitis vinifera (Grape), partial (28%) [TC336434]	ATGTGCATCTGTTGCACTGGACACTTGGTTGTACCTAGATAGGCTACTCTGTTTCACCTT							TA106968_4565		TC336434
A_99_P467702	2.55187	up	1845.59	694.313	1309.8	551.848	1441.25	547.178	1.4104252	1.2470045	1.397234	P	P	P			Rep: DNA polymerase, bacteriophage-type - Blastopirellula marina DSM 3645, partial (6%) [TC322880]	CTTGAGTAGTTTGCACTGTTCTGTAATTTTCCCCTGATTTCCGTTGTAAAAATGAAAAGA							CD909015		TC322880	Ta.51792	TC415219(100.00|60)	similar to UniRef100_A3ZM21 Cluster: DNA polymerase, bacteriophage-type; n=1; Blastopirellula marina DSM 3645|Rep: DNA polymerase, bacteriophage-type - Blastopirellula marina DSM 3645, partial (6%)	NA	NA	similar to Cluster: DNA polymerase bacteriophage-type; n=1; Blastopirellula marina DSM 3645|Rep: DNA, partial (6%)
A_99_P408572	2.55127	up	97.7777	36.4523	78.8699	33.0074	68.9386	26.6076	1.4234942	1.2566862	1.3734727	M	M	P			Rep: Transferrin - Chionodraco rastrospinosus (Ocellated icefish), partial (3%) [TC279199]	CTACCTGAACATATATGCAGAAGTCCAGTAGCACATTTGTTGACAATCATAATATTACCA							TC279199		TC279199		TC379378(100.00|60)	similar to UniRef100_A6PYT8 Cluster: Transferrin; n=1; Chionodraco rastrospinosus|Rep: Transferrin - Chionodraco rastrospinosus (Ocellated icefish), partial (3%)	NA	NA	similar to Cluster: Putative uncharacterized protein P0510F03.20; n=1; Oryza sativa Japonica Group|Rep:, partial (43%)
A_99_P354171	2.54467	up	259.019	105.644	168.82	75.4552	197.705	65.8184	1.2938514	1.161791	1.5867882	P	P	P			Rep: LigA - Methylobacterium sp. 4-46, partial (10%) [TC326584]	CTGATTGTAACCTCCTATAATTGGAGAATTTATTTATTCCTTTGCTCCCTCACTTGCGGG							TA98030_4565		TC326584		TC419024(100.00|60)	weakly similar to UniRef100_A5NMS4 Cluster: LigA; n=1; Methylobacterium sp. 4-46|Rep: LigA - Methylobacterium sp. 4-46, partial (10%)	NA	NA	weakly similar to Cluster: LigA; n=1; Methylobacterium sp. 4-46|Rep: LigA - Methylobacterium sp. 4-46, partial (9%)
A_99_P363671	2.54327	up	609.257	266.332	555.903	214.203	539.991	194.875	1.1938219	1.375855	1.4703838	P	P	P				GGTAGAGATCAACTACTACGTGCTTGAGATATATCGATTTTGCTTGGCATATTTGTGTTT							TA101258_4565
A_99_P422932	2.54223	up	3262.87	1126.41	2408.81	996.554	2059.68	877.727	1.5344019	1.2732992	1.2305737	P	P	P			CJ642148 Y.Ogihara unpublished cDNA library Wh_EMC Triticum aestivum cDNA clone whec7p03 5', mRNA sequence [CJ642148]	TGGAAGCTAGTACCATTTACTGAATTCGTGCCATGTACTGTCTTGCACTTGGTATCTTGT			CJ642148				CJ642148	TC386037	TC291595	Ta.62132	TC403214(98.28|57);TC386037(98.28|57);TC383101(100.00|60)	similar to UniRef100_A7QKT5 Cluster: Chromosome undetermined scaffold_114, whole genome shotgun sequence; n=1; Vitis vinifera|Rep: Chromosome undetermined scaffold_114, whole genome shotgun sequence - Vitis vinifera (Grape), partial (8%);similar to UniRef100_A7QKT5 Cluster: Chromosome undetermined scaffold_114, whole genome shotgun sequence; n=1; Vitis vinifera|Rep: Chromosome undetermined scaffo…	NA;NA;NA	NA;NA;NA	similar to Cluster: Putative uncharacterized protein; n=1; Oryza sativa Japonica Group|Rep: Putative, partial (17%) ;similar to Cluster: Putative uncharacterized protein; n=1; Oryza sativa Japonica Group|Rep: Putative, partial (25%) ;similar to Cluster: Putative uncharacterized protein; n=1; Oryza sativa Japonica Group|Rep: Putative, partial (25%)
A_99_P513872	2.53422	up	211.722	79.567	152.712	59.9107	135.726	56.5631	1.4119272	1.3499285	1.2627649	P	P	P				GCAGCAATTCTGCATATAGTGTATGTAGTCTGTAGCATGTAGTTCCATGTGTTCTGTATG							TC344927		TC344927		TC437802(100.00|57)		NA	NA	Cluster: Agenet domain containing protein; n=1; Oryza sativa Japonica Group|Rep: Agenet domain, partial (1%)
A_99_P203891	2.53405	up	46.9579	16.2292	57.0292	24.0783	47.8694	20.1603	1.5327778	1.2439666	1.247591	M	M	M				GCCCCAGCAGATAATACTATCTTTACTTTCTCTTAGACGTGGTGGCTTTTATCTAAAAAA							TA52213_4565
A_99_P185599	2.53254	up	361.352	132.027	267.373	107.023	236.863	99.7092	1.4525781	1.3209314	1.2482529	P	P	P			wpi1s.pk002.d23 wpi1s Triticum aestivum cDNA clone wpi1s.pk002.d23 5' end, mRNA sequence [CA735523]	TCCAAAATTTTGATAAGGTGCACTTTGGCCACAATCCAAACACACCCTTACTCCAAAAAA			CA735523				CA735523	TC384136		Ta.60956
A_99_P445457	2.53044	up	1008.43	476.741	1049.56	364.888	1002.66	376.51	1.0808334	1.5242585	1.4130678	P	P	P			FGAS014878 Triticum aestivum FGAS: Library 4 Gate 8 Triticum aestivum cDNA, mRNA sequence [CK162288]	TGGTATCTAGGTGCTATGTGTAATGTTTCTTCCCCCTTCAGTTCAGTGGCCTTCAGTACT			CK162288				CK162288	TC399582	TC308563	Ta.28535	TC399582(100.00|60)		NA	NA	similar to Cluster: Putative uncharacterized protein P0516G10.14; n=1; Oryza sativa Japonica Group|Rep:, partial (63%)
A_99_P412237	2.52019	up	104.19	41.4408	91.1197	35.1802	63.2129	25.7168	1.3300972	1.3729982	1.2975049	M	M	P			Rep: Transcription factor-like - Oryza sativa subsp. japonica (Rice), partial (43%) [TC282774]	GTATGTTGTCTTTTCATGTCGTCAGTTTGAACACATCGATTCGGTTATTATTTGGCCCTT							CK205577		TC282774	Ta.25938	TC374223(100.00|60)	similar to UniRef100_Q5Z8P6 Cluster: Transcription factor-like; n=2; Oryza sativa|Rep: Transcription factor-like - Oryza sativa subsp. japonica (Rice), partial (43%)	NA	NA	similar to Cluster: Transcription factor-like; n=2; Oryza sativa|Rep: Transcription factor-like - Oryza sativa , partial (42%)
A_99_P412487	2.51882	up	625.732	258.77	565.909	216.16	497.335	197.016	1.2738771	1.3884716	1.335903	P	P	P				TCTTGTTGTGGTGTATCAATATCAGCACCTCTATGATGGTTGTGCCATATAGTTTTGGAA							TC283054		TC283054		TC374487(100.00|60)		NA	NA	Cluster: Putative uncharacterized protein; n=1; Oryza sativa Indica Group|Rep: Putative, partial (9%)
A_99_P576807	2.51495	up	713.782	296.816	656.048	225.802	523.678	230.018	1.2659159	1.5387411	1.1869336	P	P	P	HARU48K	100037519	Triticum aestivum HARU48K mRNA for low molecular weight glutenin subunit, complete cds [AB119006]	AATGTGCAATGTTAATGTGTCGTTGTATAGAACCACCACTAGGGTGCCATTCGGAGTTGG		100037519	AB119006				AB119006	TC436294	NP584973	Ta.48416	NP414277(96.67|58);TC368711(96.67|58);NP414281(96.67|58);NP414276(96.67|58);BQ805323(98.33|59);NP584973(100.00|60);NP414278(96.67|58);TC436294(98.33|59);NP9349567(98.33|59)	GB|AB062858.1|BAB78744.1 low-molecular-weight glutenin subunit group 3 type II [Triticum aestivum];UniRef100_Q8W3X1 Cluster: Low-molecular-weight glutenin subunit group 3 type II; n=1; Triticum aestivum|Rep: Low-molecular-weight glutenin subunit group 3 type II - Triticum aestivum (Wheat), complete;GB|AB062854.1|BAB78740.1 low-molecular-weight glutenin subunit group 3 type II [Triticum aestivum];…	NA;NA;NA;NA;NA;NA;NA;NA;NA	NA;low-molecular-weight glutenin subunit group 3 type II [Triticum aestivum];NA;NA;NA;NA;NA;low molecular weight glutenin subunit^^low-molecular-weight glutenin subunit group 3 type II [Triticum aestivum]^^LMW-s HS1;NA	NA;Cluster: Low-molecular-weight glutenin subunit group 3 type II; n=1; Triticum aestivum|Rep:, complete;NA;NA;NA;NA;NA;Cluster: Low molecular weight glutenin subunit; n=1; Triticum aestivum|Rep: Low molecular weight, complete;NA
A_99_P081875	2.51076	up	20220.4	8808.09	19402.7	7646.04	18742.7	6898.4	1.1989117	1.3434716	1.4419975	P	P	P			FGAS000548 Triticum aestivum FGAS: Library 2 Gate 3 Triticum aestivum cDNA, mRNA sequence [DR740606]	AGAGTTACCTGTAAACCAAGTTCTTCATATGGTACAAAGAAACCCATTTCGCCGCGATTA			DR740606				DR740606	TC394415	TC302661	Ta.31224	TC394415(100.00|60)		NA	NA	homologue to Cluster: Putative uncharacterized protein 131L1.10b; n=1; Sorghum bicolor|Rep: Putative, partial (53%)
A_99_P522217	2.50991	up	566.396	188.991	423.609	180.929	352.289	156.336	1.5834942	1.2273111	1.1721048	P	P	P				TCAGGCGTTCGGTCTATTCAGCGTGATGTATTTTTAATGTTGTTTCATCTAGTTCAAATT							TC348456		TC348456		TC441349(100.00|60)		NA	NA	similar to Cluster: Auxin-regulated protein putative expressed; n=3; Oryza sativa|Rep: Auxin-regulated, partial (21%)
A_99_P290036	2.5092	up	12928.4	4312.91	8737.92	3773.41	8016.71	3522.41	1.5838109	1.211421	1.186449	P	P	P			CJ949886 Y. Ogihara unpublished cDNA library, whchul Triticum aestivum cDNA clone whchul28i09 5', mRNA sequence [CJ949886]	AGTGATACTGTACGAGTGTGTATGGGGTAGCATTTCTGGTATGTACAGGCTTGTGTTATA			CJ949886				CJ949886	TC395990	TC328160	Ta.3603	TC416109(100.00|60);TC420649(100.00|60);TC395990(100.00|60)	;;	NA;NA;NA	NA;NA;NA	similar to Cluster: Mannitol transporter putative expressed; n=2; Oryza sativa|Rep: Mannitol transporter, partial (6%) ;homologue to Cluster: Mannitol transporter putative expressed; n=2; Oryza sativa|Rep: Mannitol transporter, partial (4%) ;similar to Cluster: Mannitol transporter putative expressed; n=2; Oryza sativa|Rep: Mannitol transporter, partial (23%)
A_99_P509372	2.50907	up	8041.73	3110.76	7729.74	2746.93	5568.41	2564.44	1.3702403	1.4925976	1.11862	P	P	P				TTACTTGCGTAAGTACCATGATTGCTGGTGTACCTTCATAGATAACTGGCAAGCTCAACA				GO:0007568|GO:0009505|GO:0016798|GO:0009740|GO:0016762|GO:0005737|GO:0005618|GO:0009536|GO:0016023			CA643307		TC342982	Ta.18791	TC375713(100.00|60)		GO:0005618 (cell wall), GO:0005737 (cytoplasm), GO:0007568 (aging), GO:0009505 (cellulose and pectin-containing cell wall), GO:0009536 (plastid), GO:0009740 (gibberellic acid mediated signaling), GO:0016023 (cytoplasmic membrane-bound vesicle), GO:0016762 (xyloglucan:xyloglucosyl transferase activity), GO:0016798 (hydrolase activity, acting on glycosyl bonds)	NA	similar to Cluster: Putative uncharacterized protein; n=2; Oryza sativa|Rep: Putative uncharacterized protein, partial (68%)
A_99_P149347	2.50285	up	171.833	67.4423	143.492	57.965	135.399	54.4684	1.3492848	1.3077149	1.313723	P	P	P			CJ850725 Y. Ogihara unpublished cDNA library, whsctal Triticum aestivum cDNA clone whsctal16a22 5', mRNA sequence [CJ850725]	GTTCCAATAATGTTTTGACACTTTGTACGGTGTTCTGATGATCTTCATCTGCATCAACCA			CJ850725				CJ850725	TC424041	TC329142	Ta.52633	TC424041(100.00|60)	weakly similar to UniRef100_Q8L736 Cluster: F-box/Kelch-repeat protein At2g02870; n=1; Arabidopsis thaliana|Rep: F-box/Kelch-repeat protein At2g02870 - Arabidopsis thaliana (Mouse-ear cress), partial (10%)	NA	NA	similar to Cluster: Putative uncharacterized protein; n=1; Oryza sativa Indica Group|Rep: Putative, partial (17%)
A_99_P330586	2.49831	up	448.863	171.831	358.125	148.969	293.992	118.399	1.3852848	1.2654519	1.312118	P	P	P			Rep: Os11g0180900 protein - Oryza sativa subsp. japonica (Rice), partial (18%) [TC306941]	GCCACACATGGTTAATTATTAATTAAACTAGCTAGCTCTCTGTAACATGTTCATGAGGAA							TA90715_4565		TC306941		TC398813(100.00|60)	homologue to UniRef100_Q0IU74 Cluster: Os11g0180900 protein; n=1; Oryza sativa Japonica Group|Rep: Os11g0180900 protein - Oryza sativa subsp. japonica (Rice), partial (18%)	NA	NA	homologue to Cluster: Putative uncharacterized protein; n=1; Oryza sativa Indica Group|Rep: Putative, partial (17%)
A_99_P499577	2.49374	up	332.726	125.804	298.839	107.841	235.74	111.411	1.40316	1.4704609	1.0813099	P	P	P			Rep: Chromosome 19 SCAF15051, whole genome shotgun sequence - Tetraodon nigroviridis (Green puffer), partial (10%) [TC338753]	CAAAAACTCAAACCCTCACCCCATCTCGTTTTGTTGTCCTTTCTTTAAAGCATGGCAAAA							CD935914		TC338753		CD935914(95.08|58);TC431542(100.00|60)	weakly similar to UniRef100_Q6N0U8 Cluster: Methyl-accepting chemotaxis receptor/sensory transducer; n=1; Rhodopseudomonas palustris|Rep: Methyl-accepting chemotaxis receptor/sensory transducer - Rhodopseudomonas palustris, partial (4%);weakly similar to UniRef100_Q4RH93 Cluster: Chromosome 19 SCAF15051, whole genome shotgun sequence; n=1; Tetraodon nigroviridis|Rep: Chromosome 19 SCAF15051, whol…	NA;NA	NA;NA	NA;similar to Cluster: Similar to Leishmania major. Ppg3; n=1; Dictyostelium discoideum|Rep: Similar to, partial (4%)
A_99_P342496	2.48922	up	248.123	90.8256	190.28	75.6259	152.68	68.0414	1.4498839	1.3311677	1.1660262	P	P	P			Rep: Chromosome chr6 scaffold_3, whole genome shotgun sequence - Vitis vinifera (Grape), partial (25%) [TC345584]	TAAAAGAACAGAACAGAGCACACGCATATATATAGAACTGGATGCTGAAATTCACGGTTG							TA94365_4565		TC345584		TC438472(100.00|60)	weakly similar to UniRef100_A7NY42 Cluster: Chromosome chr6 scaffold_3, whole genome shotgun sequence; n=1; Vitis vinifera|Rep: Chromosome chr6 scaffold_3, whole genome shotgun sequence - Vitis vinifera (Grape), partial (25%)	NA	NA	similar to Cluster: Putative uncharacterized protein; n=2; Oryza sativa|Rep: Putative uncharacterized protein, partial (28%)
A_99_P528362	2.48707	up	229.046	87.2307	174.819	67.0486	153.499	68.3122	1.3927312	1.3825846	1.1680188	P	P	P				AGATTCCTTTGTAGTAATGCAATGCATGGGGCCGTCCGTTTGACGGATTTGCGTAAAAAG							TC350916		TC350916		TC443928(100.00|60)		NA	NA	similar to Cluster: Putative uncharacterized protein; n=1; Oryza sativa Indica Group|Rep: Putative, partial (7%)
A_99_P471192	2.48074	up	472.36	187.975	312.111	121.411	310.688	131.463	1.3293467	1.3621535	1.2408139	P	P	P			Rep: Probable 6-phosphogluconolactonase 2 - Oryza sativa subsp. indica (Rice), partial (24%) [TC324851]	GTTGAGAACATTAAGACATGAATTGTGGCCAGTTTTTTATGGTGTTGTGAACTCCGTTCC							TA70050_4565		TC324851		TC417230(100.00|60)	similar to UniRef100_A2YNH4 Cluster: Probable 6-phosphogluconolactonase 2; n=2; Oryza sativa|Rep: Probable 6-phosphogluconolactonase 2 - Oryza sativa subsp. indica (Rice), partial (24%)	NA	NA	similar to Cluster: Probable 6-phosphogluconolactonase 2; n=2; Oryza sativa|Rep: Probable, partial (23%)
A_99_P026179	2.47766	up	114.468	46.6386	103.009	43.2456	97.7668	37.5785	1.2953534	1.2521496	1.379439	M	M	P			FGAS021849 Triticum aestivum FGAS: Library 5 GATE 7 Triticum aestivum cDNA, mRNA sequence [CK210058]	TAAGCCAAGATTATGTTTAACTTAATTGGACGCCCATGCATGTAAGTAGAAGCAAAAGAT	NA		CK210058	GO:0005739	mitochondrion	GR_protein|Q01LJ1~94.00~75	CK210058	TC376389	TC284959	Ta.10087	TC376389(100.00|60)		GO:0005739 (mitochondrion)	NA	similar to Cluster: Putative uncharacterized protein; n=1; Oryza sativa Indica Group|Rep: Putative, partial (74%)
A_99_P502677	2.47657	up	1414.43	515.586	927.505	403.379	1010.29	419.544	1.4559422	1.2012204	1.267867	P	P	P				CACCAGACACCAAGTACTGTTGTACTATGTGTGTGTAAAATGTCATGCTTTTCTGGCCAT							BJ280396		TC340064	Ta.5301	TC432869(100.00|60)		NA	NA	similar to Cluster: Putative uncharacterized protein; n=1; Oryza sativa Japonica Group|Rep: Putative, partial (10%)
A_99_P314601	2.47299	up	136.168	49.8105	118.242	44.9185	110.711	52.6772	1.4508666	1.3963599	1.0715431	P	P	P				TCGTATGGGGCTTCTCTGCTTCCGAAGTCGATGATTCTAAACACATCCGTAGCTGAAAAT							TA85990_4565
A_99_P089305	2.47247	up	793.526	336.195	717.955	295.366	723.632	274.685	1.2389803	1.281392	1.397479	P	P	P			G608.109F20F010910 G608 Triticum aestivum cDNA clone G608109F20, mRNA sequence [CD918429]	AGAACCATTGAGTGTAGATGTCGTATATGCATTACAGTATTATTAGTGTGCTTTTCAGCG			CD918429				CD918429	TC415205	TC322863	Ta.33927	TC415205(100.00|60)	similar to UniRef100_A7PLD8 Cluster: Chromosome chr7 scaffold_20, whole genome shotgun sequence; n=1; Vitis vinifera|Rep: Chromosome chr7 scaffold_20, whole genome shotgun sequence - Vitis vinifera (Grape), partial (22%)	NA	NA	similar to Cluster: H0212B02.1 protein; n=2; Oryza sativa|Rep: H0212B02.1 protein - Oryza sativa (Rice), partial (16%)
A_99_P429057	2.47069	up	62064.4	22553.2	61287.9	28024.5	62573.6	24969.4	1.460434	1.1289101	1.3253955	P	P	P			Rep: Ethylene-responsive element binding protein 2 - Triticum aestivum (Wheat), partial (18%) [TC296092]	TGACATCGTTGTGAAAGATTTTGCCTACGCCTTCGATGCAAAAGCTCGATGACTTCGGTT							TA54403_4565		TC296092		TC387694(100.00|60)	similar to UniRef100_Q2TN79 Cluster: Ethylene-responsive element binding protein 2; n=1; Triticum aestivum|Rep: Ethylene-responsive element binding protein 2 - Triticum aestivum (Wheat), partial (18%)	NA	NA	similar to Cluster: Putative uncharacterized protein; n=1; Oryza sativa Indica Group|Rep: Putative, partial (26%)
A_99_P330231	2.46434	up	6339.62	2524.58	5288.11	2288.81	5174.18	2005.88	1.328352	1.2081558	1.367096	P	P	P			Rep: 120 kDa pistil extensin-like protein - Nicotiana tabacum (Common tobacco), partial (10%) [TC322115]	GGTCGTTCTAGTTGGTTTGGGTCTAGTTTGTAATCCATCGAGTACTTGTTGTGTTCGAAC							TA90606_4565		TC322115		TC411838(100.00|60)	weakly similar to UniRef100_Q49I34 Cluster: 120 kDa pistil extensin-like protein; n=1; Nicotiana tabacum|Rep: 120 kDa pistil extensin-like protein - Nicotiana tabacum (Common tobacco), partial (10%)	NA	NA	similar to Cluster: Putative uncharacterized protein OJ1131_E09.15; n=1; Oryza sativa Japonica Group|Rep:, partial (53%)
A_99_P308956	2.45878	up	19417.2	6618.25	12198.7	5541.93	11289.7	4904.77	1.5528117	1.1382637	1.2027521	P	P	P				GTCAAGAAGCTTGCGGTCATGTGTGATGCCAAAATTATTAATTCTAAGCACATCTTTATT							TA84347_4565				TC421853(96.67|58)		NA	NA	similar to Cluster: Putative uncharacterized protein; n=1; Vitis vinifera|Rep: Putative uncharacterized, partial (1%)
A_99_P127705	2.45807	up	315.995	122.414	270.98	104.19	189.924	85.853	1.3681335	1.3789687	1.1454816	P	P	P			wl1n.pk0143.e4 wl1n Triticum aestivum cDNA clone wl1n.pk0143.e4 5' end, mRNA sequence [CA626528]	CATGGGACGTGTGTATATACCGAAATATTTCCAAATAAATGTAAGCGTGGATATTTTCAC			CA626528				CA626528	TC458029	TC364578	Ta.46569	TC458029(100.00|60)	similar to UniRef100_Q0IVF4 Cluster: Os10g0574400 protein; n=3; Oryza sativa|Rep: Os10g0574400 protein - Oryza sativa subsp. japonica (Rice), partial (23%)	NA	NA	similar to Cluster: Os10g0574400 protein; n=3; Oryza sativa|Rep: Os10g0574400 protein - Oryza sativa subsp., partial (22%)
A_99_P611942	2.4561	up	475.65	201.984	394.003	151.4	348.167	144.011	1.2356585	1.379839	1.2736067	P	P	P	LOC100125688	100125688	Triticum aestivum clone TaE15014E04 low molecular weight glutenin mRNA, partial cds [AY831800]	ACAACAACAACTCGGGCAACAACCTCAACAACAACAATGGGCACAAGGTACCTTTTTGCA		100125688	AY831800				AY831800	TC408204	NP9349567	Ta.63583
A_99_P344896	2.4529	up	125.932	43.7656	99.996	41.1325	78.4833	37.1995	1.5247741	1.281591	1.0771031	P	P	P				GGAGATGCCTCTCTGTAATTTTAAGATATATCTGTGTATGTTATCAGCTAGAAATTCGCT							TA95142_4565		TC289956		TC381470(100.00|60)		NA	NA	NA
A_99_P292676	2.44836	up	111.081	51.8875	85.7335	32.9745	66.4079	25.1851	1.0981569	1.3785099	1.3987818	M	M	P			Rep: Os10g0369600 protein - Oryza sativa subsp. japonica (Rice), partial (36%) [TC349663]	CACTGTTTTTATTGTTGAAACTTAATTCTTGAGTGATTCGTGTTACGTCGATCCACGATA							TA79553_4565		TC349663		TC442594(100.00|60)	similar to UniRef100_Q0IY48 Cluster: Os10g0369600 protein; n=1; Oryza sativa Japonica Group|Rep: Os10g0369600 protein - Oryza sativa subsp. japonica (Rice), partial (36%)	NA	NA	similar to Cluster: Putative uncharacterized protein; n=1; Oryza sativa Indica Group|Rep: Putative, partial (12%)
A_99_P216076	2.44571	up	459.745	178.434	229.331	101.456	251.162	99.9912	1.3654448	1.1765804	1.3287426	P	P	P				CTCAATGTTTAACCACCTATGGTAAAGACAAAAATACCCTCGGAGCAATTTTCCTTTTTT							TA56546_4565				TC403503(91.80|56);TC407200(91.80|56)	similar to UniRef100_A5JSU3 Cluster: Auxin-repressed protein; n=1; Sesbania drummondii|Rep: Auxin-repressed protein - Sesbania drummondii, partial (47%);similar to UniRef100_A5JSU3 Cluster: Auxin-repressed protein; n=1; Sesbania drummondii|Rep: Auxin-repressed protein - Sesbania drummondii, partial (52%)	GO:0000786 (nucleosome), GO:0003677 (DNA binding), GO:0005634 (nucleus), GO:0005739 (mitochondrion), GO:0006334 (nucleosome assembly), GO:0007076 (mitotic chromosome condensation), GO:0007283 (spermatogenesis);GO:0000786 (nucleosome), GO:0003677 (DNA binding), GO:0005634 (nucleus), GO:0005739 (mitochondrion), GO:0006334 (nucleosome assembly), GO:0007076 (mitotic chromosome condensation), GO:00072…	NA;NA	similar to Cluster: Auxin-repressed protein-like protein ARP1 putative expressed; n=1; Oryza sativa Japonica , partial (62%) ;homologue to Cluster: Auxin-repressed protein-like protein ARP1 putative expressed; n=1; Oryza sativa Japonica , partial (51%)
A_99_P226846	2.44549	up	128.628	52.6409	99.6024	41.0213	86.716	35.1782	1.2889476	1.2798071	1.3016171	M	M	P				CATGTTGATTGTATGAGGCATAAGCCATTTAATAGCTGTAACTCTGCTTTCACCAACCAT							TA60646_4565		TC312649	Ta.53943	TC407599(100.00|60)		GO:0009536 (plastid), GO:0016020 (membrane), GO:0016023 (cytoplasmic membrane-bound vesicle)	NA	similar to Cluster: Putative uncharacterized protein; n=1; Oryza sativa Indica Group|Rep: Putative, partial (58%)
A_99_P395247	2.44506	up	543.066	260.986	616.811	214.818	557.515	227.88	1.0571527	1.521715	1.2907335	P	P	P			Rep: Eukaryotic aspartyl protease family protein, expressed - Oryza sativa subsp. japonica (Rice), partial (26%) [TC346312]	TGGTCACATTGTTTATCGATACTACTAAGAACGCGTGAAAAGGAACACCCGTTCTCTATG							TA109261_4565		TC346312		TC439194(100.00|60)	weakly similar to UniRef100_Q10M95 Cluster: Eukaryotic aspartyl protease family protein, expressed; n=1; Oryza sativa Japonica Group|Rep: Eukaryotic aspartyl protease family protein, expressed - Oryza sativa subsp. japonica (Rice), partial (26%)	NA	NA	similar to Cluster: Putative uncharacterized protein; n=1; Oryza sativa Japonica Group|Rep: Putative, partial (31%)
A_99_P405352	2.43985	up	2365.98	854.976	1626.47	634.91	1299.88	634.457	1.4684811	1.3571185	1.0347794	P	P	P	LOC100037635	100037635	Triticum aestivum CBFIVd-D22 mRNA, complete cds [EF028787]	AATTATTGGTCATTGGTCGCCTTCTTCCTGATTTGGGAAAAACAGAGTAGGCGGTGGGTT	NA	100037635	EF028787	GO:0009536	plastid	GR_protein|A6MCZ7~85.07~60	EF028787	TC416713	TC324342	Ta.41203	TC416713(100.00|60)	UniRef100_A0MPM5 Cluster: CBFIVd-D22; n=1; Triticum aestivum|Rep: CBFIVd-D22 - Triticum aestivum (Wheat), complete	GO:0009536 (plastid)	NA	Cluster: CBFIVd-D22; n=1; Triticum aestivum|Rep: CBFIVd-D22 - Triticum aestivum (Wheat), complete
A_99_P315421	2.43673	up	349.437	134.669	300.126	128.785	246.168	102.884	1.3756126	1.2206055	1.258618	P	P	P			Rep: Chromosome chr13 scaffold_45, whole genome shotgun sequence - Vitis vinifera (Grape), partial (42%) [TC323212]	TACTTGTAGTTCATCACTCTAGATGATCTAAGAAACTTTTTCTCGTGCAAGACATGATTC							TA86211_4565		TC323212		TC413552(98.28|57);TC415551(100.00|60)	similar to UniRef100_A7Q271 Cluster: Chromosome chr13 scaffold_45, whole genome shotgun sequence; n=1; Vitis vinifera|Rep: Chromosome chr13 scaffold_45, whole genome shotgun sequence - Vitis vinifera (Grape), partial (42%);similar to UniRef100_A7Q271 Cluster: Chromosome chr13 scaffold_45, whole genome shotgun sequence; n=1; Vitis vinifera|Rep: Chromosome chr13 scaffold_45, whole genome shotgun se…	GO:0009536 (plastid);GO:0009536 (plastid)	NA;NA	similar to Cluster: Putative uncharacterized protein; n=1; Oryza sativa Indica Group|Rep: Putative, partial (46%) ;similar to Cluster: Putative uncharacterized protein; n=1; Oryza sativa Indica Group|Rep: Putative, partial (45%)
A_99_P278561	2.43627	up	1675.33	691.536	1282.77	532.705	1217.16	491.041	1.2765732	1.2678585	1.3095981	P	P	P			Rep: Predicted protein - Lodderomyces elongisporus (Yeast) (Saccharomyces elongisporus), partial (8%) [TC316105]	GATCAGAACTTCATTGACGAGGATATATACAGTTACAAGAGAAACTGGAGAATCAAGAGA							TA75470_4565		TC316105	Ta.28468	TC408270(100.00|60);TC414716(100.00|60);TC429416(98.36|60)	UniRef100_A5DTS4 Cluster: Predicted protein; n=1; Lodderomyces elongisporus NRRL YB-4239|Rep: Predicted protein - Lodderomyces elongisporus (Yeast) (Saccharomyces elongisporus), partial (8%);;	NA;NA;NA	NA;NA;NA	similar to Cluster: Putative uncharacterized protein P0552F09.132; n=1; Oryza sativa Japonica Group|Rep:, partial (16%) ;similar to Cluster: Putative uncharacterized protein; n=1; Oryza sativa Indica Group|Rep: Putative, partial (5%) ;homologue to Cluster: Uncharacterized protein KIAA0515; n=3; Homo sapiens|Rep: Uncharacterized protein KIAA0515, partial (1%)
A_99_P489387	2.43459	up	49.4169	17.9708	54.8576	23.0429	53.5369	24.2876	1.4593472	1.251367	1.1403165	M	M	M				CTATGGTCAGGCACTATGTATGTCTCTAAATATATGCTTTTCTTTGCTTTCAAGCTGTAC							TC334213		TC334213		TC426857(100.00|60)		NA	NA	similar to Cluster: NEDD4-binding protein 1; n=3; Mus musculus|Rep: NEDD4-binding protein 1 - Mus musculus, partial (2%)
A_99_P301761	2.43354	up	813.945	389.507	721.203	290.028	782.106	281.998	1.063281	1.3142108	1.4716806	P	P	P			Rep: Chromosome chr16 scaffold_94, whole genome shotgun sequence - Vitis vinifera (Grape), partial (39%) [TC338117]	TTTTGTTGTAGTAACCTGACCTGCTAATGTGGACCATGTCTACACTAATTCACAAGTCAC							TA82195_4565		TC338117	Ta.46788	TC392129(98.33|59)	similar to UniRef100_A7QGR9 Cluster: Chromosome chr16 scaffold_94, whole genome shotgun sequence; n=1; Vitis vinifera|Rep: Chromosome chr16 scaffold_94, whole genome shotgun sequence - Vitis vinifera (Grape), partial (39%)	GO:0016023 (cytoplasmic membrane-bound vesicle)	NA	similar to Cluster: Os06g0134700 protein; n=4; Oryza sativa|Rep: Os06g0134700 protein - Oryza sativa subsp., partial (50%)
A_99_P410162	2.43095	up	1735.76	711.578	1408.96	621.534	1405.35	540.955	1.2864761	1.1807252	1.3773516	P	P	P			Rep: Cyclin-D4-1 - Oryza sativa subsp. japonica (Rice), partial (7%) [TC280811]	GCTTGAGTAGTTTGCACTGTTCTGTAATTTTCCCTAATTTCCGTTGTGAAAACGAAAAAA							TC280811		TC280811		TC372242(100.00|60)	homologue to UniRef100_Q6YXH8 Cluster: Cyclin-D4-1; n=1; Oryza sativa Japonica Group|Rep: Cyclin-D4-1 - Oryza sativa subsp. japonica (Rice), partial (7%)	NA	NA	homologue to Cluster: Putative uncharacterized protein; n=1; Oryza sativa Indica Group|Rep: Putative, partial (7%)
A_99_P446197	2.43003	up	1515.16	655.456	1401.89	529.26	1130.84	482.536	1.2089033	1.4053268	1.2286931	P	P	P			Rep: Cell Division Protein AAA ATPase family - Triticum aestivum (Wheat), partial (26%) [TC309062]	GTTCTCGTTTAGGCTGTATAGTTGTTGTTTTGTATGCATGTGTGATCTACTCAAAACTTG							TC309062		TC309062		TC401011(100.00|60)	similar to UniRef100_Q5BHT3 Cluster: Cell Division Protein AAA ATPase family; n=2; Triticum|Rep: Cell Division Protein AAA ATPase family - Triticum aestivum (Wheat), partial (26%)	NA	NA	similar to Cluster: Cell Division Protein AAA ATPase family; n=2; Triticum|Rep: Cell Division Protein AAA, partial (25%)
A_99_P488237	2.42294	up	593.154	229.202	438.694	179.732	389.51	172.973	1.3717885	1.2873697	1.1711107	P	P	P				ATAATCACATAGTCTGTGGTGTGGTGTGTAACATAACTTTGCTGCTAGTTTTGCTCCCTT							TC333685		TC333685		TC426296(100.00|60)		NA	NA	similar to Cluster: Putative uncharacterized protein; n=1; Oryza sativa Japonica Group|Rep: Putative, partial (23%)
A_99_P309601	2.41697	up	6120.08	2429.63	5175.68	2093.51	4445.43	1960.7	1.3328161	1.3058281	1.1809531	P	P	P			Rep: Chromosome chr16 scaffold_86, whole genome shotgun sequence - Vitis vinifera (Grape), partial (14%) [TC308888]	TTTTCGTTAGATCAAACCGTACGTCTGACCCCTGAGGAGCATATTTGTAACCCATTGTCT							TA84527_4565		TC308888	Ta.21625	TC383641(98.33|59);CV762729(100.00|60);TC400838(100.00|60)	similar to UniRef100_A7QEQ2 Cluster: Chromosome chr16 scaffold_86, whole genome shotgun sequence; n=1; Vitis vinifera|Rep: Chromosome chr16 scaffold_86, whole genome shotgun sequence - Vitis vinifera (Grape), partial (50%);similar to UniRef100_A7QEQ2 Cluster: Chromosome chr16 scaffold_86, whole genome shotgun sequence; n=1; Vitis vinifera|Rep: Chromosome chr16 scaffold_86, whole genome shotgun se…	GO:0009536 (plastid);NA;NA	NA;NA;NA	similar to Cluster: Putative uncharacterized protein OSJNBa0049H05.23; n=1; Oryza sativa Japonica Group|Rep:, partial (64%) ;NA;similar to Cluster: Putative uncharacterized protein OSJNBa0049H05.23; n=1; Oryza sativa Japonica Group|Rep:, partial (21%)
A_99_P321991	2.41467	up	159.147	64.4326	156.515	72.3535	168.921	64.1066	1.3045	1.1131716	1.3978014	P	P	P			Rep: Chromosome chr6 scaffold_3, whole genome shotgun sequence - Vitis vinifera (Grape), partial (35%) [TC321471]	GCTGCAGTCTCTCTCGTCTTTGCTCTCGGTTCAGGACAAAGTTATAGTAGTCGTTTATCT							TA88129_4565		TC321471		TC413505(100.00|60)	weakly similar to UniRef100_A7NZL9 Cluster: Chromosome chr6 scaffold_3, whole genome shotgun sequence; n=1; Vitis vinifera|Rep: Chromosome chr6 scaffold_3, whole genome shotgun sequence - Vitis vinifera (Grape), partial (35%)	GO:0009536 (plastid), GO:0016023 (cytoplasmic membrane-bound vesicle)	NA	weakly similar to Cluster: Putative uncharacterized protein; n=2; Oryza sativa|Rep: Putative uncharacterized protein, partial (84%)
A_99_P396482	2.41274	up	154.011	59.1781	128.746	53.3097	107.734	48.2102	1.3798952	1.2720615	1.1600647	P	P	P				CGCTTGGTATTCTAAGGTAGCACCTGTAGACATGCTTGTTTACTTTTCCTATCCGCCATA							TA109575_4565		TC336557		TC429280(100.00|60)		NA	NA	weakly similar to Cluster: PREDICTED: hypothetical protein; n=1; Bos taurus|Rep: PREDICTED: hypothetical protein -, partial (3%)
A_99_P403387	2.41182	up	351.413	124.182	204.08	92.1938	232.564	103.841	1.5007099	1.1463909	1.1632581	P	P	P				GTGTAACTTCTACTCTCTATTGCTGTTTTGTAATCCTCACAAATCGGCCCCAAGAATCCA							TA111252_4565		TC311409		TC403418(100.00|60)		NA	NA	weakly similar to Cluster: OSIGBa0134J07.3 protein; n=1; Oryza sativa|Rep: OSIGBa0134J07.3 protein - Oryza sativa, partial (26%)
A_99_P007296	2.40892	up	9697.22	3555.47	6601.15	2809.69	5623.05	2577.6	1.4475298	1.2323046	1.1253233	P	P	P			CJ949886 Y. Ogihara unpublished cDNA library, whchul Triticum aestivum cDNA clone whchul28i09 5', mRNA sequence [CJ949886]	TGGGGTAGCATTTCTGGTATGTACAGGCTTGTGTTATATATGACCGAGTCATCGCTGATC			CJ949886				CJ949886	TC395990	TC323758	Ta.3603	TC416109(100.00|60);TC420649(96.67|58)	;	NA;NA	NA;NA	similar to Cluster: Mannitol transporter putative expressed; n=2; Oryza sativa|Rep: Mannitol transporter, partial (6%) ;homologue to Cluster: Mannitol transporter putative expressed; n=2; Oryza sativa|Rep: Mannitol transporter, partial (4%)
A_99_P356146	2.40802	up	51.614	18.6451	44.651	19.6223	47.8523	21.5876	1.4689671	1.1861941	1.1483836	M	M	M				GGTTGCTTCATTTGCAAGCTCAAAACTCTTTATGATTGTATTCTACTTCTCTACCCAGTC							TA98691_4565		TC331784		TC424408(100.00|60)		NA	NA	similar to Cluster: Putative uncharacterized protein; n=1; Oryza sativa Indica Group|Rep: Putative, partial (3%)
A_99_P307071	2.40687	up	1857.6	708.764	1529.21	598.418	1171.58	562.762	1.3900615	1.3535557	1.0578642	P	P	P			Rep: 3-demethylubiquinone-9 3-methyltransferase - Vesicomyosocius okutanii subsp. Calyptogena okutanii (strain HA), partial (6%) [TC308562]	GTAGTCGGATCGTCAAAGTCGTCTCCACCAAATCGATAGTTATCATCTCAACCGAAAGAT							TA83768_4565		TC308562		TC400504(98.33|59)		NA	NA	similar to Cluster: Phosphoglycerate mutase putative; n=1; Plasmodium vivax|Rep: Phosphoglycerate mutase, partial (5%)
A_99_P345181	2.40663	up	7058.19	3049.47	6026.61	2511.19	5638.8	2247.08	1.2107401	1.262972	1.3273371	P	P	P				TTTGTTTTCTTTTGCTGTAAAGTTTGACCGACGTGTGTATCTATTCGACCACGTCTTCGT							TA95234_4565
A_99_P126365	2.40626	up	115.658	50.498	110.839	41.6973	94.3036	41.2082	1.1955692	1.4104351	1.1943821	P	P	P			Rep: Chromosome chr1 scaffold_136, whole genome shotgun sequence - Vitis vinifera (Grape), partial (83%) [TC312938]	CTTCGGCCCGTTAAGATGAATTCTCATGGAGTACCGCTGTACAGTAATTCAGATGTCTAT	NA			GO:0016023	cytoplasmic membrane-bound vesicle	GR_protein|Q0JHQ5~92.54~99	TA100234_4565	TC404959	TC312938		TC404959(100.00|60)	weakly similar to UniRef100_A7QP37 Cluster: Chromosome chr1 scaffold_136, whole genome shotgun sequence; n=1; Vitis vinifera|Rep: Chromosome chr1 scaffold_136, whole genome shotgun sequence - Vitis vinifera (Grape), partial (83%)	GO:0016023 (cytoplasmic membrane-bound vesicle)	NA	similar to Cluster: Os01g0849500 protein; n=1; Oryza sativa Japonica Group|Rep: Os01g0849500 protein - Oryza, complete
A_99_P468112	2.40619	up	23370.2	8267.23	15901.8	6919.83	14080.2	6565.56	1.4991922	1.2003852	1.1006764	P	P	P			Rep: Chromosome chr18 scaffold_1, whole genome shotgun sequence - Vitis vinifera (Grape), partial (59%) [TC289688]	AGCACTCGAAATATTTCTCGAGGCGTACGAGTACTCATCAGTTTTCGTCTCTATCTTTTG							TA54014_4565		TC323126		TC381185(98.31|58);TC403334(100.00|60)	similar to UniRef100_A7NU89 Cluster: Chromosome chr18 scaffold_1, whole genome shotgun sequence; n=1; Vitis vinifera|Rep: Chromosome chr18 scaffold_1, whole genome shotgun sequence - Vitis vinifera (Grape), partial (59%);similar to UniRef100_A7NU89 Cluster: Chromosome chr18 scaffold_1, whole genome shotgun sequence; n=1; Vitis vinifera|Rep: Chromosome chr18 scaffold_1, whole genome shotgun sequen…	GO:0003824 (catalytic activity), GO:0009536 (plastid);GO:0003824 (catalytic activity), GO:0009536 (plastid)	NA;NA	homologue to Cluster: Putative uncharacterized protein; n=1; Oryza sativa Indica Group|Rep: Putative, partial (60%) ;homologue to Cluster: Putative uncharacterized protein; n=1; Oryza sativa Indica Group|Rep: Putative, partial (63%)
A_99_P216026	2.40226	up	187906	81032.2	181056	77126.8	158930	62407.2	1.2134438	1.2311305	1.3486034	P	P	P				TCTCTTGTGTGTGTGGTGTGGTGATGTTCTTCTTAATGTTTAACCACCTACTATGGTAAG							TA56534_4565		TC284796
A_99_P276306	2.39846	up	1758.17	649.194	1219.26	603.325	1407.26	558.229	1.4373512	1.0150012	1.3339642	P	P	P				CAGTTTTGTGCTTTTTGCACAAATAACTTGATATGATGTATCTGACTGCTTTGACTGCTT							TA74815_4565		TC315518		TC391113(100.00|60)		NA	NA	similar to Cluster: Putative uncharacterized protein; n=1; Oryza sativa Indica Group|Rep: Putative, partial (16%)
A_99_P036344	2.39614	up	747.371	323.409	643.143	289.525	690.278	257.569	1.2084645	1.1514492	1.4222193	P	P	P			CJ684439 Y.Ogihara unpublished cDNA library Wh_PCDAM Triticum aestivum cDNA clone whpc17a16 5', mRNA sequence [CJ684439]	ACCTGTATCCATGGCTTGTGTTATCCAACAGCATGCAATCTGATATTTTCTGTATTCGTC			CJ684439				CJ684439	TC391300	TC299582	Ta.13476	TC391300(100.00|60)	similar to UniRef100_Q0JPT8 Cluster: Os01g0201900 protein; n=2; Oryza sativa Japonica Group|Rep: Os01g0201900 protein - Oryza sativa subsp. japonica (Rice), partial (4%)	NA	NA	similar to Cluster: Putative uncharacterized protein; n=1; Oryza sativa Indica Group|Rep: Putative, partial (3%)
A_99_P576867	2.39583	up	1476.03	596.287	1247.09	518.065	1125.35	487.61	1.307644	1.2673588	1.2065727	P	P	P	LOC100136956	100125697	Triticum aestivum gamma-gliadin [DQ146396]	TACAGAACCACCACTAGTGTGCCATTCGGCGTTGGCACCGGAGTTGGTGCCTACTGATAA		100136956	DQ146396				DQ146396	TC408204	NP9351567	Ta.63357	TC368786(98.25|56);TC398820(98.25|56);NP9351567(100.00|60);CD910674(98.33|59);TC408204(100.00|60);TC461308(98.33|59);NP9351569(100.00|60);BE399127(98.25|56);CD900429(98.25|56);NP9351572(98.33|59);NP9351570(100.00|60);TC368691(98.25|56);NP9351566(98.25|56);NP9351568(100.00|60);TC369209(100.00|60);TC418426(98.33|59)	UniRef100_Q6QGV8 Cluster: LMW glutenin pGM107; n=1; Triticum aestivum|Rep: LMW glutenin pGM107 - Triticum aestivum (Wheat), complete;homologue to UniRef100_Q00M56 Cluster: LMW-GS P-31; n=1; Triticum aestivum|Rep: LMW-GS P-31 - Triticum aestivum (Wheat), partial (70%);GB|DQ146400.1|ABB17940.1 gamma-gliadin/LMW-glutenin chimera Ch6 precursor;contains frameshift introduced by the fusion of the paren…	NA;NA;NA;NA;NA;NA;NA;NA;NA;NA;NA;GO:0004984 (olfactory receptor activity), GO:0007186 (G-protein coupled receptor protein signaling pathway), GO:0007608 (sensory perception of smell), GO:0016021 (integral to membrane);NA;NA;NA;NA	low-molecular-weight glutenin subunit group 4 type II [Triticum aestivum]^^LMW glutenin pGM107 [Triticum aestivum];NA;NA;NA;low molecular weight glutenin [Triticum aestivum];NA;NA;NA;NA;NA;NA;low molecular weight glutenin subunit;NA;NA;gamma gliadin B-III^^initiation factor (iso)4F p28 subunit;NA	Cluster: LMW glutenin pGM107; n=1; Triticum aestivum|Rep: LMW glutenin pGM107 - Triticum aestivum, complete;homologue to Cluster: LMW-GS P-31; n=1; Triticum aestivum|Rep: LMW-GS P-31 - Triticum aestivum (Wheat), partial (69%) ;NA;NA;Cluster: Glutenin low molecular weight subunit 1D1 precursor; n=2; Triticum aestivum|Rep: Glutenin , complete;Cluster: Low molecular weight glutenin subunit; n=1; Thi…
A_99_P355571	2.39408	up	98.1723	47.8414	60.9039	23.9528	58.9822	22.4273	1.0370564	1.3463435	1.3950219	M	M	P			Rep: AT3g21580/MIL23_14 - Arabidopsis thaliana (Mouse-ear cress), partial (74%) [TC353091]	GTGTATCAAATACTCTCATCGCACTTGAGAGCATTGACTTGTACTTCCATTTATTTTAGT							TA98503_4565		TC353091		TC446358(100.00|60)	weakly similar to UniRef100_Q944H2 Cluster: AT3g21580/MIL23_14; n=1; Arabidopsis thaliana|Rep: AT3g21580/MIL23_14 - Arabidopsis thaliana (Mouse-ear cress), partial (73%)	GO:0009536 (plastid), GO:0016020 (membrane), GO:0016023 (cytoplasmic membrane-bound vesicle)	NA	similar to Cluster: Putative uncharacterized protein; n=1; Oryza sativa Indica Group|Rep: Putative, partial (62%)
A_99_P333451	2.39236	up	136.798	60.4628	115.187	41.6774	91.8575	41.9498	1.1779261	1.4666419	1.1307325	M	M	P			Rep: Os01g0178100 protein - Oryza sativa subsp. japonica (Rice), partial (53%) [TC298373]	TGATGGTCATCTTAAAAGCTTCTCTCTTTAGTATCTGATGATGATGAGGATGATGATGCT							TA91587_4565		TC298373
A_99_P250001	2.39123	up	58.595	23.9391	48.3588	18.9764	38.1081	17.3847	1.2914095	1.3495736	1.1322842	M	M	M			Rep: Elicitor-responsive protein 3 - Oryza sativa subsp. indica (Rice), complete [TC327768]	AATCACACTTGAAATAGTCAAAAAGTGTCGAGTTTGTGCCATTGGTTTGAATCTCAGTAG							TA67141_4565		TC327768		TC420230(100.00|60)	similar to UniRef100_Q25AG5 Cluster: Elicitor-responsive protein 3; n=2; Oryza sativa|Rep: Elicitor-responsive protein 3 - Oryza sativa subsp. indica (Rice), complete	NA	NA	similar to Cluster: Elicitor-responsive protein 3; n=2; Oryza sativa|Rep: Elicitor-responsive protein 3 -, complete
A_99_P226881	2.37932	up	2528.95	1058.67	2295.54	963.779	2033.41	858.925	1.2562913	1.2520581	1.2432958	P	P	P				TTGCTAGTATTGTTGCCCATCTGGAGTTTCCTGAGATAAATTTATTTTGTAAACTACAGG							TA60656_4565		TC279918		TC455631(100.00|60)		GO:0008150 (biological_process), GO:0009536 (plastid), GO:0016020 (membrane), GO:0016023 (cytoplasmic membrane-bound vesicle)	NA	similar to Cluster: Putative uncharacterized protein; n=1; Oryza sativa Indica Group|Rep: Putative, partial (69%)
A_99_P541172	2.37849	up	232.13	103.128	211.629	74.5936	146.898	69.717	1.1705017	1.5044128	1.0752312	P	P	P				GCCAGATGTAATCTACTTCTCTTTCCTCCTCTACAAGAAAAAGATTCCAGACTTTCCTTC							CK197705		TC355836		TC448870(100.00|60)		NA	NA	similar to Cluster: Os03g0368600 protein; n=4; Oryza sativa|Rep: Os03g0368600 protein - Oryza sativa subsp., partial (34%)
A_99_P420627	2.37786	up	22761.7	8540.57	17687.3	7667.08	15343.8	7016.57	1.4142054	1.205965	1.1288176	P	P	P			Rep: Chromosome chr18 scaffold_1, whole genome shotgun sequence - Vitis vinifera (Grape), partial (59%) [TC289688]	TCGAAATATTTCTCGAGGCGTACGAGTACTCATCAGTTTTCATCTCTATCTTTTCGCTGG							TA54140_4565		TC289688	Ta.8450	TC381185(100.00|60)	similar to UniRef100_A7NU89 Cluster: Chromosome chr18 scaffold_1, whole genome shotgun sequence; n=1; Vitis vinifera|Rep: Chromosome chr18 scaffold_1, whole genome shotgun sequence - Vitis vinifera (Grape), partial (59%)	GO:0003824 (catalytic activity), GO:0009536 (plastid)	NA	homologue to Cluster: Putative uncharacterized protein; n=1; Oryza sativa Indica Group|Rep: Putative, partial (60%)
A_99_P102025	2.37706	up	1254.26	486.09	977.366	392.835	776.736	371.253	1.3675462	1.3149748	1.0650206	P	P	P			KUCD01_07_A09_T3 WSWR cDNA library Triticum aestivum cDNA, mRNA sequence [DN829554]	TAGTTAGCTACATAAGCCAAAACGGATCACTGAAGATTGACCGGGCGTGCAAGCTAGTTA			DN829554				DN829554	TC370087	TC278638	Ta.38548	TC446033(96.67|58);TC370087(100.00|60)	similar to UniRef100_A7QKL3 Cluster: Chromosome chr2 scaffold_113, whole genome shotgun sequence; n=1; Vitis vinifera|Rep: Chromosome chr2 scaffold_113, whole genome shotgun sequence - Vitis vinifera (Grape), partial (14%);similar to UniRef100_A7QKL3 Cluster: Chromosome chr2 scaffold_113, whole genome shotgun sequence; n=1; Vitis vinifera|Rep: Chromosome chr2 scaffold_113, whole genome shotgun se…	NA;NA	NA;NA	similar to Cluster: Putative uncharacterized protein; n=1; Oryza sativa Indica Group|Rep: Putative, partial (13%) ;homologue to Cluster: Putative uncharacterized protein; n=1; Oryza sativa Indica Group|Rep: Putative, partial (25%)
A_99_P137120	2.37502	up	1040.26	393.306	609.697	277.456	563.607	244.516	1.403224	1.1358317	1.2047616	P	P	P			AZO4.100A18F010925 AZO4 Triticum aestivum cDNA clone AZO4100A18, mRNA sequence [CD877311]	CTCGTATATGCTTAGACTGATTCTTCAGGGTGAAAACTTAAAGCCCGACCTTGGGTGGTT			CD877311				CD877311	TC445587	TC352574	Ta.49340	TC445587(96.67|58)	similar to UniRef100_A0U6W8 Cluster: Amidohydrolase; n=1; Burkholderia cenocepacia MC0-3|Rep: Amidohydrolase - Burkholderia cenocepacia MC0-3, partial (3%)	NA	NA	similar to Cluster: Amidohydrolase; n=1; Burkholderia cenocepacia MC0-3|Rep: Amidohydrolase - Burkholderia, partial (3%)
A_99_P363721	2.37498	up	250.931	98.804	220.852	88.2088	163.828	77.7634	1.3446497	1.3240848	1.0750138	P	P	P			Rep: Leucine-rich receptor protein kinase-like protein - Oryza sativa subsp. japonica (Rice), partial (19%) [TC293412]	GTCTTGTTTCTGCAGCAGTTTCTGTATAAATTCAGTCATATAGCTTGCAGTTTCTGTAAA							TA101273_4565		TC293412		TC384959(100.00|60)	similar to UniRef100_Q5N9G1 Cluster: Leucine-rich receptor protein kinase-like protein; n=1; Oryza sativa Japonica Group|Rep: Leucine-rich receptor protein kinase-like protein - Oryza sativa subsp. japonica (Rice), partial (19%)	NA	NA	similar to Cluster: Putative uncharacterized protein; n=1; Oryza sativa Indica Group|Rep: Putative, partial (14%)
A_99_P132995	2.37453	up	96.2247	43.6785	68.0344	30.5128	62.772	23.0302	1.1394838	1.1568509	1.4465942	M	M	P			CJ700922 Y.Ogihara unpublished cDNA library Wh_SHDr Triticum aestivum cDNA clone whsd2p17 5', mRNA sequence [CJ700922]	GTTGTATCTAAGCATTTTGCGCCAAACATATGTGCCCTGGTCTTTCACTTCAGAATAGTC			CJ700922				CJ700922	TC403496	TC311504	Ta.48160	TC403496(100.00|60)	similar to UniRef100_A7CSF4 Cluster: Helicase domain protein; n=1; Opitutaceae bacterium TAV2|Rep: Helicase domain protein - Opitutaceae bacterium TAV2, partial (11%)	NA	NA	similar to Cluster: PREDICTED: similar to ef hand protein; n=1; Nasonia vitripennis|Rep: PREDICTED: similar to , partial (2%)
A_99_P290716	2.37377	up	4400.66	1657.75	3175.06	1399.97	2822.11	1270.25	1.4084921	1.1813833	1.1516647	P	P	P			CJ642148 Y.Ogihara unpublished cDNA library Wh_EMC Triticum aestivum cDNA clone whec7p03 5', mRNA sequence [CJ642148]	GTACTGTCTTGCACTTGGTATCTTTGTTCAATTGAAGCTGGTAGGGATTGCATTTGGCCC			CJ642148				CJ642148	TC386037	TC294472	Ta.62132	TC403214(100.00|59);TC386037(100.00|59)	similar to UniRef100_A7QKT5 Cluster: Chromosome undetermined scaffold_114, whole genome shotgun sequence; n=1; Vitis vinifera|Rep: Chromosome undetermined scaffold_114, whole genome shotgun sequence - Vitis vinifera (Grape), partial (8%);similar to UniRef100_A7QKT5 Cluster: Chromosome undetermined scaffold_114, whole genome shotgun sequence; n=1; Vitis vinifera|Rep: Chromosome undetermined scaffo…	NA;NA	NA;NA	similar to Cluster: Putative uncharacterized protein; n=1; Oryza sativa Japonica Group|Rep: Putative, partial (17%) ;similar to Cluster: Putative uncharacterized protein; n=1; Oryza sativa Japonica Group|Rep: Putative, partial (25%)
A_99_P230201	2.36899	up	8308.15	3577.08	6338.65	2686.84	5841.16	2407.35	1.215744	1.2382679	1.2788087	P	P	P	avnla	780582	SCU012.A03.R990714 ITEC SCU Wheat Endosperm Library Triticum aestivum cDNA clone SCU012.A03, mRNA sequence [BE414648]	GGTGCTTCAGACCCTTCCGTCAATGTGCAGCGTGAACATCCCACAATATTGCACCACCAC		780582	BE414648				BE414648	TC456407	TC328218	Ta.54476	BQ238866(93.33|56);CV065374(100.00|60);TC400560(100.00|60);BQ608787(100.00|60);TC456407(95.00|57);TC414539(100.00|60);TC414263(93.33|56);GH725772(98.33|59);TC401203(96.67|58);TC405457(98.33|59);CD905593(95.00|57);CA717003(96.61|57)	homologue to UniRef100_P08453 Cluster: Gamma-gliadin precursor; n=1; Triticum aestivum|Rep: Gamma-gliadin precursor - Triticum aestivum (Wheat), partial (7%);similar to UniRef100_Q5XXZ7 Cluster: Low molecular weight glutenin subunit; n=1; Lophopyrum elongatum|Rep: Low molecular weight glutenin subunit - Lophopyrum elongatum (Tall wheatgrass) (Argopyrum elongatum), partial (29%);similar to UniRef1…	NA;NA;NA;NA;NA;NA;NA;NA;NA;NA;NA;NA	NA;NA;NA;NA;NA;NA;NA;NA;NA;NA;NA;NA	NA;NA;homologue to Cluster: Putative avenin-like a precursor; n=1; Aegilops cylindrica|Rep: Putative avenin-like a, partial (96%) ;NA;Cluster: Putative avenin-like a precursor; n=1; Triticum aestivum|Rep: Putative avenin-like a, complete;homologue to Cluster: Putative avenin-like a precursor; n=1; Aegilops cylindrica|Rep: Putative avenin-like a, partial (92%) ;homologue to Cluster: Putative aveni…
A_99_P469627	2.36645	up	164.688	64.1001	102.518	40.0423	75.9154	37.681	1.3613348	1.3562803	1.0105542	P	P	P			Rep: PE-PGRS family protein - Mycobacterium tuberculosis (strain ATCC 25177 / H37Ra), partial (4%) [TC323994]	TGCTGATAATGTGTGATGAATAGAATTGTATCGAGAGAGACAAAGGAACCTCGTGCCGAA							TC323994		TC323994		TC416343(100.00|60)	weakly similar to UniRef100_A5U1D8 Cluster: PE-PGRS family protein; n=1; Mycobacterium tuberculosis H37Ra|Rep: PE-PGRS family protein - Mycobacterium tuberculosis (strain ATCC 25177 / H37Ra), partial (4%)	NA	NA	weakly similar to Cluster: PREDICTED: hypothetical protein; n=1; Monodelphis domestica|Rep: PREDICTED: hypothetical, partial (7%)
A_99_P606477	2.36497	up	131.018	55.3859	112.994	54.8677	110.198	40.5852	1.2421722	1.042215	1.4410743	M	P	P	LOC543265	543265	Triticum aestivum low-molecular-weight glutenin storage protein mRNA, complete cds [U86026]	AACAACAACAGGTACAAAAGGGTACCTTTTTGCAAGCCACACCAAGATAGCTCGCCTTGA		543265	U86026				U86026	TC369375	NP811846	Ta.131	TC369375(96.67|58);TC434870(96.67|58);NP811846(96.67|58);TC440857(96.67|58);TC429521(100.00|60);NP9349516(96.67|58);TC368712(96.67|58);TC402610(93.33|56);TC430782(96.67|58)	UniRef100_Q8W3V4 Cluster: Low-molecular-weight glutenin subunit group 8 type IV; n=2; Triticeae|Rep: Low-molecular-weight glutenin subunit group 8 type IV - Triticum aestivum (Wheat), complete;homologue to UniRef100_Q7Y074 Cluster: Low molecular weight glutenin precursor; n=1; Triticum aestivum subsp. tibeticum|Rep: Low molecular weight glutenin precursor - Triticum aestivum subsp. tibeticum, com…	NA;NA;NA;NA;NA;NA;NA;NA;NA	low molecular weight glutenin^^low-molecular-weight glutenin storage protein^^low-molecular-weight glutenin subunit group 9 type IV [Triticum aestivum]^^low molecular weight glutenin [Triticum aestivum]^^phytochrome C [Triticum aestivum]^^low-molecular-weight glutenin subunit group 8 type IV [Triticum aestivum]^^low molecular weight glutenin subunit GF-2^^low molecular weight glutenin subunit XJL…	Cluster: Low-molecular-weight glutenin subunit group 8 type IV; n=2; Triticeae|Rep:, complete;homologue to Cluster: Low molecular weight glutenin precursor; n=1; Triticum aestivum subsp. tibeticum|Rep: Low, complete;NA;Cluster: Low molecular weight glutenin subunit; n=1; Thinopyrum ponticum x Triticum aestivum|Rep:, partial (28%) ;Cluster: Low molecular weight glutenin subunit; n=1; Thinopyrum po…
A_99_P646391	2.36395	up	396.316	140.411	285.822	132.921	234.253	107.625	1.496992	1.10455	1.1220506	P	P	P	LOC100192119	100192119	Triticum aestivum clone TaE15014G10 low molecular weight glutenin mRNA, complete cds [AY831845]	GTGTGGATGTCAATCTGATTGCCATGCTTGCAAGTTCATAAGTTTGTTTTTCCTAAAAAA		100192119	AY831845				AY831845	TC408204		Ta.50232
A_99_P118800	2.36346	up	108.993	45.9176	119.875	48.5655	103.608	45.9805	1.247118	1.3035326	1.1720418	P	P	P			CJ672400 Y.Ogihara unpublished cDNA library Wh_KMV Triticum aestivum cDNA clone whkv9l22 5', mRNA sequence [CJ672400]	GAACCGTGGTAGCCTCATGTGTGTTACTTTGATCTAGTAATAAGTAACCTTGGGAAAAAA			CJ672400				CJ672400	TC445496		Ta.43772
A_99_P443657	2.36279	up	2480.42	1119.97	2329.41	970.487	2364.02	952.693	1.1471308	1.2631818	1.3111601	P	P	P				AGTACTATTGCAACTTGGAAACAACAGACCTCTGTTTCTGAATAAAGCTTTTGTCCGAAT							TA61589_4565		TC307234	Ta.56161	TC400560(100.00|60);TC405457(96.67|58);TC456407(98.33|59);CD905593(98.33|59)	similar to UniRef100_Q5XXZ7 Cluster: Low molecular weight glutenin subunit; n=1; Lophopyrum elongatum|Rep: Low molecular weight glutenin subunit - Lophopyrum elongatum (Tall wheatgrass) (Argopyrum elongatum), partial (29%);;weakly similar to UniRef100_P06659 Cluster: Gamma-gliadin B precursor; n=1; Triticum aestivum|Rep: Gamma-gliadin B precursor - Triticum aestivum (Wheat), partial (19%);	NA;NA;NA;NA	NA;NA;NA;NA	homologue to Cluster: Putative avenin-like a precursor; n=1; Aegilops cylindrica|Rep: Putative avenin-like a, partial (96%) ;homologue to Cluster: Putative avenin-like a precursor; n=1; Aegilops cylindrica|Rep: Putative avenin-like a, complete;Cluster: Putative avenin-like a precursor; n=1; Triticum aestivum|Rep: Putative avenin-like a, complete;NA
A_99_P146772	2.36041	up	119.945	43.809	105.576	45.6938	108.581	52.2301	1.4530697	1.2082124	1.0558214	M	M	P			CJ906690 Y. Ogihara unpublished cDNA library, whthkles Triticum aestivum cDNA clone whthkles4e04 5', mRNA sequence [CJ906690]	ATCCATATGCCACCAAGAGATTACGCTATATGCTGGCTATGGGACAGGTAGTTAGTTCAC			CJ906690				CJ906690	TC378993	TC287504	Ta.51987	TC378993(100.00|60)		NA	NA	similar to Cluster: PREDICTED: hypothetical protein; n=1; Danio rerio|Rep: PREDICTED: hypothetical protein -, partial (1%)
A_99_P495647	2.35939	up	2093.96	906.86	1832.45	802.156	1845.04	740.979	1.2072803	1.1918182	1.3161488	P	P	P				GTACGTACATGCTTACAATTGTAAACCCAATCCTTGAATATATATACTCCTGGCTTCCCG							TC337023		TC337023		TC429416(100.00|60)		NA	NA	homologue to Cluster: Uncharacterized protein KIAA0515; n=3; Homo sapiens|Rep: Uncharacterized protein KIAA0515, partial (1%)
A_99_P466052	2.35883	up	3573.53	1290.22	2644.42	1201.4	2289.41	1063.43	1.4697305	1.1382332	1.106245	P	P	P				GCCCTTTGTATTTCTCCCATTTACAAACCAATTGAGTGTGTCCATCTCTTTTAGCTGCAA							TA79977_4565		TC321947	Ta.651	TC414268(100.00|60)		NA	NA	similar to Cluster: Putative uncharacterized protein; n=1; Oryza sativa Indica Group|Rep: Putative, partial (42%)
A_99_P027264	2.35719	up	11836.2	4697.61	9442.54	3943.78	7757.46	3573.13	1.33321	1.259597	1.1183977	P	P	P			FGAS080999 Triticum aestivum FGAS: Library 3 Gate 6 Triticum aestivum cDNA, mRNA sequence [DR735329]	CGAACTCATGTACTGTACTGAAGTGTAATCCATTTGGCTTGTGAAATATAGTTTTGTTTG			DR735329				DR735329	TC380473	TC282836	Ta.10426	TC374280(98.31|58);TC380473(95.00|57)	similar to UniRef100_Q0ILR8 Cluster: Os12g0628200 protein; n=1; Oryza sativa Japonica Group|Rep: Os12g0628200 protein - Oryza sativa subsp. japonica (Rice), partial (11%);similar to UniRef100_Q3J6F8 Cluster: ATP-dependent RNA helicase; n=1; Rhodobacter sphaeroides 2.4.1|Rep: ATP-dependent RNA helicase - Rhodobacter sphaeroides (strain ATCC 17023 / 2.4.1 / NCIB 8253 / DSM158), partial (6%)	NA;NA	NA;NA	similar to Cluster: Os12g0628200 protein; n=1; Oryza sativa Japonica Group|Rep: Os12g0628200 protein - Oryza, partial (11%) ;similar to Cluster: ATP-dependent RNA helicase; n=1; Rhodobacter sphaeroides 2.4.1|Rep: ATP-dependent RNA, partial (5%)
A_99_P509302	2.35627	up	1442.81	596.206	1181.13	485.247	1018.14	458.441	1.2749987	1.2833805	1.1511325	P	P	P			Rep: Cytosine/uracil/thiamine/allantoin permease - Burkholderia cenocepacia PC184, partial (5%) [TC342953]	ATATGTGTGTTACTGCCACCTATGTATGTTGTCCTCTACTTGTCATACCGCGCGTCTTTC							CD912488		TC342953	Ta.3312	TC435771(100.00|60)	similar to UniRef100_A2W5S5 Cluster: Cytosine/uracil/thiamine/allantoin permease; n=2; Burkholderia cenocepacia PC184|Rep: Cytosine/uracil/thiamine/allantoin permease - Burkholderia cenocepacia PC184, partial (5%)	NA	NA	similar to Cluster: Os01g0685000 protein; n=1; Oryza sativa Japonica Group|Rep: Os01g0685000 protein - Oryza, partial (10%)
A_99_P576947	2.35496	up	419.709	154.889	274.71	125.813	247.375	112.068	1.438158	1.1266289	1.1423227	P	P	P	LOC732711	732711	Triticum aestivum low-molecular-weight glutenin storage protein mRNA, complete cds [U86030]	TGTCACACAACGTCATGTGTGACCCGCTCAAACTAGTTGTTTAAATTCTGAAATAAAATA		732711	U86030				U86030	TC371636	TC277255	Ta.24969	TC428922(93.33|56);BQ805323(96.61|57);TC368725(100.00|60);TC410884(93.33|56);TC436294(96.67|58);TC368690(96.67|58);TC407330(100.00|60);TC443408(100.00|60);TC408204(96.67|58);TC461308(96.67|58);CF809438(98.33|59);TC411763(95.00|57);TC371636(100.00|60);TC368691(93.44|57);TC386872(93.33|56);TC369209(96.67|58);TC418426(94.92|56)	UniRef100_Q0GNF9 Cluster: Low molecular weight glutenin; n=1; Triticum aestivum|Rep: Low molecular weight glutenin - Triticum aestivum (Wheat), partial (32%);UniRef100_A2IBV5 Cluster: Glutenin subunit; n=1; Triticum aestivum|Rep: Glutenin subunit - Triticum aestivum (Wheat), partial (28%);UniRef100_P10385 Cluster: Glutenin, low molecular weight subunit precursor; n=1; Triticum aestivum|Rep: Glute…	NA;NA;GO:0001798 (positive regulation of type IIa hypersensitivity), GO:0001805 (positive regulation of type III hypersensitivity), GO:0005057 (receptor signaling protein activity), GO:0005515 (protein binding), GO:0005886 (plasma membrane), GO:0005887 (integral to plasma membrane), GO:0006911 (phagocytosis, engulfment), GO:0006955 (immune response), GO:0007165 (signal transduction), GO:0007166 (…	NA;NA;low molecular weight glutenin [Triticum aestivum]^^LMW glutenin (AA 1-356);low molecular weight glutenin;low molecular weight glutenin subunit^^low-molecular-weight glutenin subunit group 3 type II [Triticum aestivum]^^LMW-s HS1;low molecular weight glutenin subunit Glu-A3^^low-molecular-weight glutenin subunit Glu-A3^^LMW-i glutenin pGH3.1 [Triticum aestivum]^^low molecular weight glutenin…	Cluster: Low molecular weight glutenin; n=1; Triticum aestivum|Rep: Low molecular weight glutenin - , partial (32%) ;NA;Cluster: Glutenin low molecular weight subunit precursor; n=1; Triticum aestivum|Rep: Glutenin, complete;homologue to Cluster: Low molecular weight glutenin; n=1; Triticum aestivum|Rep: Low molecular weight glutenin - , complete;Cluster: Low molecular weight glutenin subunit; n=…
A_99_P447367	2.35398	up	289.769	118.395	252.414	108.684	193.778	84.4435	1.291296	1.2156553	1.198349	P	P	P			Rep: Mobilization protein - Aeromonas salmonicida (strain A449), partial (5%) [TC309869]	CCTGTGTCAAGTTTTATTAGTATGTACTGGAGTAGTAGTTTGAACCATCTTTAGTGGAGA							TC309869		TC309869		TC401848(100.00|60)	similar to UniRef100_A4SRW0 Cluster: Mobilization protein; n=1; Aeromonas salmonicida subsp. salmonicida A449|Rep: Mobilization protein - Aeromonas salmonicida (strain A449), partial (5%)	NA	NA	similar to Cluster: Two component sigma54 specific transcriptional regulator Fis family; n=1;, partial (2%)
A_99_P576972	2.35237	up	561.312	223.076	434.159	190.302	339.105	149.547	1.3312659	1.1899376	1.1811377	P	P	P	LOC100192195	100192195	Triticum aestivum clone 4 LMW-glutenin mRNA, complete cds [EU863824]	GTGCTATCATCTACTCCATCATCCTGCAAGAACAACAACAGGTTCAGGGTTCCATCCAAT		100192195	EU863824				EU863824		NP414281	Ta.63582	TC398820(100.00|59);BU607209(98.31|58);NP414281(98.31|58);NP584973(98.31|58);TC455731(100.00|60);TC410884(100.00|59);TC430267(98.36|60);TC441469(100.00|60);NP9349567(98.31|58);TC441238(100.00|59);TC368731(100.00|59);TC444382(100.00|60);BQ805092(100.00|59);TC461040(98.33|59);TC461308(100.00|60);TC439947(100.00|59);TC430086(100.00|59);TC423800(98.31|58);NP414278(98.31|58);TC374681(100.00|60);TC3686…	homologue to UniRef100_Q00M56 Cluster: LMW-GS P-31; n=1; Triticum aestivum|Rep: LMW-GS P-31 - Triticum aestivum (Wheat), partial (70%);homologue to UniRef100_Q8W3X4 Cluster: Low-molecular-weight glutenin subunit group 3 type II; n=1; Triticum aestivum|Rep: Low-molecular-weight glutenin subunit group 3 type II - Triticum aestivum (Wheat), partial (59%);GB|AB062854.1|BAB78740.1 low-molecular-weight…	NA;NA;NA;NA;NA;GO:0000022 (mitotic spindle elongation), GO:0000080 (G1 phase of mitotic cell cycle), GO:0003676 (nucleic acid binding), GO:0003723 (RNA binding), GO:0003735 (structural constituent of ribosome), GO:0003774 (motor activity), GO:0004842 (ubiquitin-protein ligase activity), GO:0005515 (protein binding), GO:0005622 (intracellular), GO:0005680 (anaphase-promoting complex), GO:0005840 (…	NA;NA;NA;NA;NA;low molecular weight glutenin;NA;NA;NA;low molecular weight glutenin;bread-making quality;LMW-GS P-31;LMW-GS^^LMW-GS P-32;LMW-GS;gamma-gliadin/LMW-glutenin chimera Ch2 precursor;storage protein; expressed in endosperm; product of chimeric gene;NA;NA;NA;NA;low-molecular-weight glutenin subunit group 4 type II [Triticum aestivum];low-molecular-weight glutenin subunit group 3 type II …	homologue to Cluster: LMW-GS P-31; n=1; Triticum aestivum|Rep: LMW-GS P-31 - Triticum aestivum (Wheat), partial (69%) ;NA;NA;NA;homologue to Cluster: Low molecular weight glutenin subunit; n=1; Triticum aestivum|Rep: Low molecular weight, partial (63%) ;homologue to Cluster: Low molecular weight glutenin; n=1; Triticum aestivum|Rep: Low molecular weight glutenin - , complete;Cluster: Low-molecula…
A_99_P328566	2.35133	up	2394.58	977.384	2081.14	853.58	1718.75	789.762	1.292777	1.2857761	1.1218729	P	P	P			FGAS010406 Triticum aestivum FGAS: Library 3 Gate 6 Triticum aestivum cDNA, mRNA sequence [CK201885]	CAGTAGTCTCTCCCTTGTTCTGATTTTACCTTGCTATATGGCATAGAACTGCTGGTGATC			CK201885				CK201885	TC433697	TC340882	Ta.6843	TC433697(98.33|59)	similar to UniRef100_Q0JBW9 Cluster: Os04g0505700 protein; n=2; Oryza sativa|Rep: Os04g0505700 protein - Oryza sativa subsp. japonica (Rice), partial (12%)	NA	NA	similar to Cluster: Putative uncharacterized protein; n=1; Oryza sativa Japonica Group|Rep: Putative, partial (9%)
A_99_P006736	2.34696	up	2888.53	1117.57	2130.5	952.239	2105.33	941.767	1.3699725	1.1617994	1.1606054	P	P	P			FGAS013264 Triticum aestivum FGAS: Library 3 Gate 6 Triticum aestivum cDNA, mRNA sequence [CK204728]	AGTCCCTTGGATTTCTAGAAGAGTTGCCTCGTATTGTAATGCAGTTGCTGGATTTTGTTA			CK204728				CK204728	TC409815	TC317683	Ta.3389	TC409815(98.33|59)	weakly similar to UniRef100_A2WTQ5 Cluster: Auxin-responsive protein IAA5; n=1; Oryza sativa Indica Group|Rep: Auxin-responsive protein IAA5 - Oryza sativa subsp. indica (Rice), partial (16%)	NA	NA	weakly similar to Cluster: Auxin-responsive protein IAA5; n=1; Oryza sativa Indica Group|Rep: Auxin-responsive, partial (15%)
A_99_P501567	2.33997	up	14136.5	6003.29	10190.1	4441.5	9499.8	4005.75	1.2355976	1.1980535	1.2458258	P	P	P			Rep: Sulfate/tungstate uptake family ABC transporter, permease protein - Syntrophomonas wolfei subsp. wolfei (strain Goettingen), partial (6%) [TC339607]	GTTTAACCACCTATGGTAAAGACAATAAACAAGCCTCAAGAGCAAAGTTTTCCCTTTTTC							TC339607		TC339607		TC432594(100.00|60)	similar to UniRef100_Q0AWH3 Cluster: Sulfate/tungstate uptake family ABC transporter, permease protein; n=1; Syntrophomonas wolfei subsp. wolfei str. Goettingen|Rep: Sulfate/tungstate uptake family ABC transporter, permease protein - Syntrophomonas wolfei subsp. wolfei (strain Goettingen), partial (6%)	NA	NA	similar to Cluster: PREDICTED: similar to podocin; n=2; Bos taurus|Rep: PREDICTED: similar to podocin - Bos, partial (4%)
A_99_P646286	2.33937	up	335.374	143.888	297.677	124.936	243.209	105.498	1.220828	1.2525564	1.2049742	P	P	P	HARU48K	100037519	Triticum aestivum HARU48K mRNA for low molecular weight glutenin subunit, complete cds [AB119006]	AAGGAAAGATCTCTAGTAATATATAGTTGGATCACCTTTGTTTAGTCGATGGATATGTCG		100037519	AB119006				AB119006	TC436294	TC343484	Ta.48416	BU607209(94.92|56);CD910674(95.00|57);TC428922(96.67|58);BQ805323(100.00|60);AL810429(93.33|56);BE399127(95.00|57);CD900429(96.67|58);TC410884(96.67|58);TC436294(100.00|60);TC368731(96.67|58);TC438265(93.33|56);TC408204(95.00|57);TC461308(95.00|57);BE426956(96.67|58);TC411763(95.00|57);TC368691(96.67|58);TC444529(96.67|58);TC369209(96.67|58);TC418426(96.67|58)	homologue to UniRef100_Q8W3X4 Cluster: Low-molecular-weight glutenin subunit group 3 type II; n=1; Triticum aestivum|Rep: Low-molecular-weight glutenin subunit group 3 type II - Triticum aestivum (Wheat), partial (59%);homologue to UniRef100_A8IEA3 Cluster: Low molecular weight glutenin subunit; n=1; Thinopyrum ponticum x Triticum aestivum|Rep: Low molecular weight glutenin subunit - Thinopyrum p…	NA;NA;NA;NA;NA;NA;NA;GO:0000022 (mitotic spindle elongation), GO:0000080 (G1 phase of mitotic cell cycle), GO:0003676 (nucleic acid binding), GO:0003723 (RNA binding), GO:0003735 (structural constituent of ribosome), GO:0003774 (motor activity), GO:0004842 (ubiquitin-protein ligase activity), GO:0005515 (protein binding), GO:0005622 (intracellular), GO:0005680 (anaphase-promoting complex), GO:000…	NA;NA;NA;NA;NA;NA;NA;low molecular weight glutenin;low molecular weight glutenin subunit^^low-molecular-weight glutenin subunit group 3 type II [Triticum aestivum]^^LMW-s HS1;LMW-GS P-31;LMW-GS^^LMW-GS P-32;LMW-GS;NA;low molecular weight glutenin [Triticum aestivum];NA;NA;NA;low molecular weight glutenin subunit;NA;gamma gliadin B-III^^initiation factor (iso)4F p28 subunit;NA	NA;NA;Cluster: Low molecular weight glutenin; n=1; Triticum aestivum|Rep: Low molecular weight glutenin - , partial (32%) ;NA;NA;NA;NA;homologue to Cluster: Low molecular weight glutenin; n=1; Triticum aestivum|Rep: Low molecular weight glutenin - , complete;Cluster: Low molecular weight glutenin subunit; n=1; Triticum aestivum|Rep: Low molecular weight, complete;homologue to Cluster: Pt-37 prote…
A_99_P297626	2.33663	up	10214.4	4924.38	9866.23	4187.63	10431.6	3996.02	1.0525864	1.2363653	1.3843298	P	P	P				GAGCAATATAATAAGGGTGTGTCTATGGCTCATATAGATGTGACATAACAATGTCACATC							TA80988_4565		TC347159	Ta.5426	TC440068(100.00|60);TC398993(100.00|60);TC418770(100.00|60)	homologue to UniRef100_A7U1X5 Cluster: P450; n=1; Triticum aestivum|Rep: P450 - Triticum aestivum (Wheat), partial (35%);homologue to UniRef100_A7U1X5 Cluster: P450; n=1; Triticum aestivum|Rep: P450 - Triticum aestivum (Wheat), complete;homologue to UniRef100_A7U1X5 Cluster: P450; n=1; Triticum aestivum|Rep: P450 - Triticum aestivum (Wheat), partial (51%)	NA;GO:0004497 (monooxygenase activity), GO:0006118 (electron transport), GO:0009536 (plastid);NA	NA;NA;NA	homologue to Cluster: P450; n=1; Triticum aestivum|Rep: P450 - Triticum aestivum (Wheat), partial (34%) ;homologue to Cluster: P450; n=1; Triticum aestivum|Rep: P450 - Triticum aestivum (Wheat), complete;homologue to Cluster: P450; n=1; Triticum aestivum|Rep: P450 - Triticum aestivum (Wheat), partial (50%)
A_99_P470937	2.33616	up	326.589	122.405	218.96	98.3594	186.404	86.8353	1.4158112	1.1545302	1.1020794	P	P	P			Rep: Aphid transmission factor - Sugarcane yellow leaf virus, partial (6%) [TC324724]	GCCATTAACAGAAGTGACAGATTTCTAGATGATGTTTTATTTTCTCTCCTTTCTTTCCAC							TA89727_4565		TC324724	Ta.50091	TC417112(100.00|60);TC380661(98.33|59);TC392884(100.00|60);CA642054(100.00|60);TC458860(100.00|60)	similar to UniRef100_Q91L37 Cluster: Aphid transmission factor; n=3; Sugarcane yellow leaf virus|Rep: Aphid transmission factor - Sugarcane yellow leaf virus, partial (6%);weakly similar to UniRef100_Q0RKP9 Cluster: Serine/threonine protein kinase afsK; n=1; Frankia alni ACN14a|Rep: Serine/threonine protein kinase afsK - Frankia alni (strain ACN14a), partial (5%);similar to UniRef100_A9VCT2 Clust…	NA;NA;GO:0016023 (cytoplasmic membrane-bound vesicle);NA;NA	NA;NA;NA;NA;NA	weakly similar to Cluster: Putative uncharacterized protein; n=1; Trypanosoma cruzi|Rep: Putative uncharacterized, partial (4%) ;weakly similar to Cluster: Putative uncharacterized protein; n=1; Oryza sativa Japonica Group|Rep: Putative, partial (44%) ;similar to Cluster: Predicted protein; n=1; Monosiga brevicollis MX1|Rep: Predicted protein - Monosiga, partial (4%) ;NA;NA
A_99_P215866	2.33433	up	11674	5011.01	7934.6	3470.84	7412.42	3103.55	1.2201242	1.192872	1.2560234	P	P	P				CAATGTTTAACCACCTATGGTAAAGACAATAAACAAGCCTCAAGAGCAAAGTTTCCTTTA							TA56482_4565
A_99_P043126	2.32993	up	150.435	69.212	136.239	50.3221	97.4277	45.3276	1.120048	1.4368758	1.1039428	P	P	P			WHE3248_H09_P18ZT Wheat meiotic anther cDNA library Triticum aestivum cDNA clone WHE3248_H09_P18, mRNA sequence [CA498887]	TTGAGGAACTTTGTCGCAGTAATATTCTGTTGCTGAAGCTATGTAATTGACTCGTGTGGT			CA498887				CA498887	TC406859	TC314817	Ta.15859	TC406859(100.00|60)	similar to UniRef100_A4EE97 Cluster: Von Willebrand factor, type A; n=1; Roseobacter sp. CCS2|Rep: Von Willebrand factor, type A - Roseobacter sp. CCS2, partial (3%)	NA	NA	similar to Cluster: Von Willebrand factor type A; n=1; Roseobacter sp. CCS2|Rep: Von Willebrand factor type, partial (2%)
A_99_P397857	2.32904	up	529.633	226.277	398.12	158.16	320.61	149.52	1.2269049	1.3318172	1.1004859	P	P	P			Rep: Os08g0359900 protein - Oryza sativa subsp. japonica (Rice), partial (62%) [TC367474]	GGAAATAGTACCAGATTACTGCCACACTGGTATCCTAAACTGTGAGTGCACAAGAAAAAA							TA109909_4565		TC367474		TC396685(100.00|60)	similar to UniRef100_Q0J668 Cluster: Os08g0359900 protein; n=1; Oryza sativa Japonica Group|Rep: Os08g0359900 protein - Oryza sativa subsp. japonica (Rice), partial (65%)	NA	NA	similar to Cluster: Os08g0359900 protein; n=1; Oryza sativa Japonica Group|Rep: Os08g0359900 protein - Oryza, partial (64%)
A_99_P398047	2.3281	up	63.8034	28.79	48.2527	19.3239	39.5046	17.325	1.1480664	1.3202211	1.1891655	M	M	M				GCAATATTCTGAAGGTCACACATGTGAGGGAAACTGGCACGTGTCTATCTCTTAAGCTAG							TA109958_4565		TC319848		TC412088(100.00|60)		NA	NA	similar to Cluster: Sensor protein; n=1; Magnetospirillum magneticum AMB-1|Rep: Sensor protein -, partial (1%)
A_99_P570377	2.32695	up	1997.41	822.348	1700.72	691.577	1356.51	643.075	1.2803068	1.2981796	1.0768404	P	P	P			Rep: Cytochrome c biogenesis protein - Selaginella uncinata (Blue spikemoss) (Peacock spikemoss), partial (7%) [TC366504]	TCATGCACGTGGAGTAGGAGCCTACATGTAATTGAGCATGTTTATGTATGCCAACCTTGT							TC366504		TC366504		TC419221(100.00|60);TC459908(100.00|60)	;weakly similar to UniRef100_Q2WGE1 Cluster: Cytochrome c biogenesis protein; n=1; Selaginella uncinata|Rep: Cytochrome c biogenesis protein - Selaginella uncinata (Blue spikemoss) (Peacock spikemoss), partial (7%)	NA;NA	NA;NA	similar to Cluster: Putative uncharacterized protein; n=1; Lodderomyces elongisporus NRRL YB-4239|Rep:, partial (4%) ;homologue to Cluster: WH2 motif family protein; n=1; Brugia malayi|Rep: WH2 motif family protein - Brugia malayi , partial (1%)
A_99_P570287	2.32112	up	16582.8	6630.41	12682.7	5560.72	11570.2	5277.71	1.3225155	1.1895133	1.132432	P	P	P				ATGCACCGTGTATGTTTTGGTTTCGGAGTTTGTGTATGATCTTGTGAACTTTAATCCTCC							TC366477		TC366477		TC459883(100.00|60)		NA	NA	NA
A_99_P165042	2.3211	up	15273	7022.82	15482.2	6096.9	12910.3	5701.56	1.1208583	1.3444614	1.1790981	P	P	P	pox1	543312	T.aestivum pox1 gene [X85227]	AACATGCTAATTGTATGTCATGCTGCGAGATGATAACATCTGCCACTTTCCACTCGACGG	1.11.1.7|NA|NA	543312	X85227	GO:0004601|GO:0009536|GO:0016023	peroxidase activity|cytoplasmic membrane-bound vesicle|plastid	GR_protein|O22440~84.56~87|GR_protein|A2ZHD9~82.88~76|GR_protein|A2YPX0~83.62~79	X85227	TC376695		Ta.8955
A_99_P060591	2.31465	up	884.589	345.918	666.998	286.443	541.026	259.786	1.3545761	1.2194337	1.0583735	P	P	P			wet1c.pk001.o13 wet1c Triticum aestivum cDNA clone wet1c.pk001.o13 5' end, mRNA sequence [CA742022]	GGATTAAAAGACCTTTGCCCTCTGAATCACTGAAAGATGTTCGACGTTCTAGTTAAAAAA			CA742022				CA742022			Ta.22389
A_99_P149327	2.31268	up	1458.44	563.289	1195.72	511.225	968.692	474.253	1.3724747	1.2258472	1.0303802	P	P	P			GR45.001I10F001019 GR45 Triticum aestivum cDNA clone GR45001I10, mRNA sequence [GH730890]	AGATCGAACGAGTGTGTGCTTATTCTTTCGTTGAGATATTCCTTCGATTCTTTGTAGTAT			GH730890				GH730890	TC452184	TC362171	Ta.52629	TC452184(100.00|60)	similar to UniRef100_A7NUF2 Cluster: Chromosome chr18 scaffold_1, whole genome shotgun sequence; n=1; Vitis vinifera|Rep: Chromosome chr18 scaffold_1, whole genome shotgun sequence - Vitis vinifera (Grape), partial (7%)	NA	NA	similar to Cluster: Putative uncharacterized protein; n=1; Oryza sativa Indica Group|Rep: Putative, partial (6%)
A_99_P413857	2.31252	up	1954.05	811.387	1537.35	686.393	1446.14	630.755	1.2680084	1.1633387	1.197053	P	P	P				TATAATCAACTTCAGTCTAGAGTTGATTATCTTGTGTGTGATAGACCCTGTAGGGCTGTA							TA108061_4565		TC284102	Ta.54927	TC375536(100.00|60);TC433819(96.67|58);TC380269(98.33|59);TC372834(96.67|58);TC393202(98.33|59)	similar to UniRef100_Q0DBY3 Cluster: Os06g0507400 protein; n=2; Oryza sativa Japonica Group|Rep: Os06g0507400 protein - Oryza sativa subsp. japonica (Rice), partial (27%);similar to UniRef100_Q6J6M8 Cluster: GAMYB-binding protein; n=2; Hordeum vulgare subsp. vulgare|Rep: GAMYB-binding protein - Hordeum vulgare var. distichum (Two-rowed barley), partial (33%);weakly similar to UniRef100_Q6J6M8 Clu…	NA;GO:0016023 (cytoplasmic membrane-bound vesicle);NA;NA;NA	NA;NA;NA;NA;NA	similar to Cluster: Putative uncharacterized protein; n=1; Oryza sativa Indica Group|Rep: Putative, partial (26%) ;similar to Cluster: Putative uncharacterized protein; n=1; Oryza sativa Indica Group|Rep: Putative, partial (31%) ;weakly similar to Cluster: GAMYB-binding protein; n=2; Hordeum vulgare subsp. vulgare|Rep: GAMYB-binding protein -, partial (20%) ;similar to Cluster: Putative BTB/POZ d…
A_99_P385167	2.3093	up	749.88	298.154	490.21	244.368	557.411	228.363	1.3306026	1.0043477	1.2874113	P	P	P			Rep: Expressed protein - Oryza sativa subsp. japonica (Rice), partial (23%) [TC343766]	GCGGATGTGAATAGCATTATTTCGGGTTGAATTTTTTCCCGCGAAATTACTTCATCCACT							TA106798_4565		TC343766		TC436603(100.00|60)	similar to UniRef100_Q10BS2 Cluster: Expressed protein; n=1; Oryza sativa Japonica Group|Rep: Expressed protein - Oryza sativa subsp. japonica (Rice), partial (23%)	NA	NA	similar to Cluster: Putative uncharacterized protein; n=1; Oryza sativa Indica Group|Rep: Putative, partial (9%)
A_99_P626761	2.30807	up	657.696	295.834	550.73	233.417	452.601	193.086	1.1526327	1.2384362	1.2289934	P	P	P	LOC100192195	100192195	Triticum aestivum clone 4 LMW-glutenin mRNA, complete cds [EU863824]	AACAACCTCAACAACAACAATTGGCACAGGGTACCTTTTTTGCAGCCACACCAGATAGCT		100192195	EU863824				EU863824		NP9350132	Ta.63582	TC398820(98.33|59);BU607209(95.00|57);NP414281(96.67|58);CD910674(96.67|58);NP584973(96.67|58);CD895352(98.33|59);CD900429(95.00|57);TC410884(96.67|58);BE399127(98.33|59);NP9351572(98.33|59);TC368700(96.67|58);NP9349567(96.67|58);TC368731(96.67|58);TC417258(96.67|58);BQ805092(98.33|59);TC407330(93.33|56);TC443408(93.33|56);TC461308(98.33|59);TC461746(96.67|58);TC423800(96.67|58);NP414278(96.67|58…	homologue to UniRef100_Q00M56 Cluster: LMW-GS P-31; n=1; Triticum aestivum|Rep: LMW-GS P-31 - Triticum aestivum (Wheat), partial (70%);homologue to UniRef100_Q8W3X4 Cluster: Low-molecular-weight glutenin subunit group 3 type II; n=1; Triticum aestivum|Rep: Low-molecular-weight glutenin subunit group 3 type II - Triticum aestivum (Wheat), partial (59%);GB|AB062854.1|BAB78740.1 low-molecular-weight…	NA;NA;NA;NA;NA;NA;NA;GO:0000022 (mitotic spindle elongation), GO:0000080 (G1 phase of mitotic cell cycle), GO:0003676 (nucleic acid binding), GO:0003723 (RNA binding), GO:0003735 (structural constituent of ribosome), GO:0003774 (motor activity), GO:0004842 (ubiquitin-protein ligase activity), GO:0005515 (protein binding), GO:0005622 (intracellular), GO:0005680 (anaphase-promoting complex), GO:000…	NA;NA;NA;NA;NA;NA;NA;low molecular weight glutenin;NA;NA;low-molecular-weight glutenin subunit group 12 type VI [Triticum aestivum];NA;LMW-GS P-31;LMW-GS^^LMW-GS P-32;LMW-GS;NA;NA;NA;NA;NA;NA;low-molecular-weight glutenin subunit group 3 type II [Triticum aestivum];NA;low-molecular-weight glutenin subunit group 3 type II [Triticum aestivum]^^s-type low molecular weight glutenin L4-55^^puroindolin…	homologue to Cluster: LMW-GS P-31; n=1; Triticum aestivum|Rep: LMW-GS P-31 - Triticum aestivum (Wheat), partial (69%) ;NA;NA;NA;NA;NA;NA;homologue to Cluster: Low molecular weight glutenin; n=1; Triticum aestivum|Rep: Low molecular weight glutenin - , complete;NA;NA;Cluster: Low-molecular-weight glutenin subunit group 12 type VI; n=1; Triticum aestivum|Rep:, complete;NA;homologue to Cluster: Pt-3…
A_99_P230286	2.3077	up	3484.42	1603.71	2854.52	1276.26	2868.33	1134.2	1.119503	1.1613282	1.3385391	P	P	P				GCAACTTGGAAATAACAGACCTCTGTTTCTGAATAAAGCTTTTGTCCGAATAAAATTGCA							TA61596_4565		TC363091	Ta.56161	TC405457(98.33|59);TC456407(100.00|60);CD905593(100.00|60)	;weakly similar to UniRef100_P06659 Cluster: Gamma-gliadin B precursor; n=1; Triticum aestivum|Rep: Gamma-gliadin B precursor - Triticum aestivum (Wheat), partial (19%);	NA;NA;NA	NA;NA;NA	homologue to Cluster: Putative avenin-like a precursor; n=1; Aegilops cylindrica|Rep: Putative avenin-like a, complete;Cluster: Putative avenin-like a precursor; n=1; Triticum aestivum|Rep: Putative avenin-like a, complete;NA
A_99_P512537	2.30652	up	45.8234	22.1275	33.92	12.8465	33.7438	15.0367	1.0502462	1.4007668	1.1661358	M	M	M				TGTTTCCAAAACATTTACTGGTGCTACCTCTGTTCCTAAATGTAAGTGTTCGTAGAGATT							TA71274_4565		TC344329		TC437184(100.00|60)		NA	NA	similar to Cluster: Putative uncharacterized protein; n=1; Oryza sativa Indica Group|Rep: Putative, partial (7%)
A_99_P015209	2.30314	up	105.57	43.1115	102.782	50.018	85.3674	35.1617	1.2920576	1.0390725	1.2796788	M	P	P			wr1.pk0155.h9 wr1 Triticum aestivum cDNA clone wr1.pk0155.h9 5' end, mRNA sequence [CA613297]	AGCTCCATTTCGCTCTGTTTTTCCTAGTACACGGAGACTTAAATTTGTGCAGCTAGCTCA			CA613297				CA613297	TC458712	TC365329	Ta.6334	TC458712(98.36|60)		NA	NA	Cluster: Os01g0972300 protein; n=2; Oryza sativa Japonica Group|Rep: Os01g0972300 protein - Oryza, partial (29%)
A_99_P385907	2.30182	up	2710.94	1276.27	2632.43	1102.24	2429.42	1010.52	1.0868541	1.2559527	1.2655172	P	P	P			Rep: Predicted protein - Chlamydomonas reinhardtii, partial (3%) [TC352034]	CTGTAATCTTTCCCTAGCTTGTTGTAACAACCTATATAATCCAAATCTGTAATCTTCCCT							TA106977_4565		TC352034		TC445005(100.00|60);TC430772(95.00|57)	weakly similar to UniRef100_A8IRX1 Cluster: Predicted protein; n=1; Chlamydomonas reinhardtii|Rep: Predicted protein - Chlamydomonas reinhardtii, partial (3%);similar to UniRef100_Q75J02 Cluster: Expressed protein; n=1; Oryza sativa Japonica Group|Rep: Expressed protein - Oryza sativa subsp. japonica (Rice), partial (35%)	NA;NA	NA;NA	weakly similar to Cluster: Predicted protein; n=1; Chlamydomonas reinhardtii|Rep: Predicted protein - Chlamydomonas, partial (2%) ;similar to Cluster: Expressed protein; n=2; Oryza sativa Japonica Group|Rep: Expressed protein - Oryza sativa, partial (38%)
A_99_P501357	2.30097	up	478.44	193.535	294.613	136.691	302.48	132.295	1.3057399	1.1079044	1.1930833	P	P	P			Rep: F-box/LRR-repeat protein At1g67190 - Arabidopsis thaliana (Mouse-ear cress), partial (28%) [TC339506]	GCTGCCATAGTGCCAGTTTTTGTAAACTATACCATTTAAAGCTCCCCGTTCATGCCCCTT							TC339506		TC339506		TC432305(100.00|60)	weakly similar to UniRef100_Q9ZW88 Cluster: F-box/LRR-repeat protein At1g67190; n=1; Arabidopsis thaliana|Rep: F-box/LRR-repeat protein At1g67190 - Arabidopsis thaliana (Mouse-ear cress), partial (28%)	NA	NA	homologue to Cluster: F-box protein-like; n=3; Oryza sativa|Rep: F-box protein-like - Oryza sativa subsp., partial (28%)
A_99_P238001	2.29239	up	25477.2	12837.5	28553.5	10893.3	22934	9903.43	0.98883826	1.3902311	1.2114869	P	P	P				TGTCCTTCCTCGTGCCTCCACTTCTAATGAATATATGGCGCCTCAACTTTGAATGATCTT							TA63901_4565		TC282824	Ta.33534	TC438475(100.00|56);DR732375(98.28|57);TC374269(100.00|60)	homologue to UniRef100_Q06804 Cluster: PZE40 protein; n=1; Hordeum vulgare|Rep: PZE40 protein - Hordeum vulgare (Barley), partial (82%);homologue to UniRef100_Q6EQU4 Cluster: BKRF1 encodes EBNA-1 protein-like; n=1; Oryza sativa Japonica Group|Rep: BKRF1 encodes EBNA-1 protein-like - Oryza sativa subsp. japonica (Rice), partial (9%);homologue to UniRef100_Q06804 Cluster: PZE40 protein; n=1; Hordeu…	NA;NA;NA	NA;NA;NA	homologue to Cluster: PZE40 protein; n=1; Hordeum vulgare|Rep: PZE40 protein - Hordeum vulgare (Barley), partial (82%) ;NA;homologue to Cluster: PZE40 protein; n=1; Hordeum vulgare|Rep: PZE40 protein - Hordeum vulgare (Barley), partial (82%)
A_99_P238016	2.29044	up	25636.4	13085.7	29440.2	11155.4	24213.3	10418.6	0.9701995	1.4000511	1.216633	P	P	P				AGTACTGTCCTTCCTCGTGCCTCCACTTCTAATGAATATATGGCGCCTCAACTTTGAATG							TA63904_4565		TC345576	Ta.33534	CN012002(100.00|56);TC455975(100.00|60);DR737633(98.33|59);CK214261(100.00|57);CK214263(100.00|57);CK206535(96.72|59);TC438475(100.00|60);TC374269(100.00|60);DR732375(98.25|56)	homologue to UniRef100_Q06804 Cluster: PZE40 protein; n=1; Hordeum vulgare|Rep: PZE40 protein - Hordeum vulgare (Barley), partial (72%);homologue to UniRef100_Q60GP9 Cluster: Metallothionein; n=1; Oryza rufipogon|Rep: Metallothionein - Oryza rufipogon (Brownbeard rice) (Asian wild rice), partial (39%);similar to UniRef100_Q06804 Cluster: PZE40 protein; n=1; Hordeum vulgare|Rep: PZE40 protein - Ho…	NA;NA;NA;NA;NA;NA;NA;NA;NA	NA;NA;NA;NA;NA;NA;NA;NA;NA	NA;homologue to Cluster: Metallothionein; n=1; Oryza rufipogon|Rep: Metallothionein - Oryza rufipogon, partial (38%) ;NA;NA;NA;NA;homologue to Cluster: PZE40 protein; n=1; Hordeum vulgare|Rep: PZE40 protein - Hordeum vulgare (Barley), partial (82%) ;homologue to Cluster: PZE40 protein; n=1; Hordeum vulgare|Rep: PZE40 protein - Hordeum vulgare (Barley), partial (82%) ;NA
A_99_P524962	2.28743	up	57.5387	24.7922	45.9463	21.6168	42.2102	17.397	1.2146449	1.0877961	1.2787515	M	M	M				GCACACAAAACTGAAACTAAAATCTTCTTGCATAAGCGCTGGATGTTATTGAGAGTATTA							TC349567		TC349567		TC442515(100.00|60)		NA	NA	NA
A_99_P165192	2.28603	up	5537.83	2071.54	4192.99	1954.61	3665.95	1759.76	1.4186182	1.1011009	1.0588113	P	P	P	LOC543216	543216	Wheat ubiquitin carrier protein (E2) mRNA, complete cds [M28059]	TGTATGTTTCCCTTTCCTACCTGTAATCATCTCAGGGGAATTTAAATCTGCTCTGCATGT	NA|NA|NA|NA|NA|NA|NA|NA|6.3.2.19|NA|NA|NA|NA|NA	543216	M28059	GO:0042787|GO:0005515|GO:0006511|GO:0000209|GO:0000242|GO:0016567|GO:0045721|GO:0006513|GO:0004842|GO:0005737|GO:0045202|GO:0009408|GO:0005575|GO:0005102	cellular_component|protein monoubiquitination|protein ubiquitination|receptor binding|response to heat|cytoplasm|negative regulation of gluconeogenesis|protein ubiquitination during ubiquitin-dependent protein catabolic process|ubiquitin-protein ligase activity|ubiquitin-dependent protein catabolic process|protein binding|pericentriolar material|synapse|protein polyubiquitination	TAIR|gene:3716050~91.45~83|SGD|S000000738~78.91~67|GeneDB_Spombe|SPBC211.07c~83.44~82|RGD|620833~86.32~52|TAIR|gene:3715094~93.96~80|RGD|620833~86.32~52|SGD|S000000738~78.91~67|SGD|S000000738~78.91~67|FB|FBgn0029996~82.47~53|TAIR|gene:2062978~91.45~83|RGD|620833~86.32~52|RGD|620833~86.32~52|RGD|620833~86.32~52|SGD|S000000738~78.91~67	M28059	TC373557	TC282116	Ta.56283	TC373557(100.00|60)	UniRef100_P16577 Cluster: Ubiquitin-conjugating enzyme E2-23 kDa; n=1; Triticum aestivum|Rep: Ubiquitin-conjugating enzyme E2-23 kDa - Triticum aestivum (Wheat), complete	GO:0000209 (protein polyubiquitination), GO:0000242 (pericentriolar material), GO:0004842 (ubiquitin-protein ligase activity), GO:0005102 (receptor binding), GO:0005515 (protein binding), GO:0005575 (cellular_component), GO:0005737 (cytoplasm), GO:0006511 (ubiquitin-dependent protein catabolic process), GO:0006513 (protein monoubiquitination), GO:0009408 (response to heat), GO:0016567 (protein ub…	ubiquitin carrier protein	Cluster: Ubiquitin-conjugating enzyme E2-23 kDa; n=1; Triticum aestivum|Rep: Ubiquitin-conjugating, complete
A_99_P294396	2.28594	up	11124.8	4560.6	8230.78	3887.09	8158.08	3527.6	1.2864791	1.0823393	1.2095422	P	P	P			Rep: Chromosome chr1 scaffold_5, whole genome shotgun sequence - Vitis vinifera (Grape), partial (28%) [TC278496]	CAAATGTCATAATTTATGTGACTGGCTTGTGTGTTGCAACCTTGCAGAAATAGTTTGAAA							TA80054_4565		TC278496		TC369955(98.33|59)	weakly similar to UniRef100_A7P409 Cluster: Chromosome chr1 scaffold_5, whole genome shotgun sequence; n=1; Vitis vinifera|Rep: Chromosome chr1 scaffold_5, whole genome shotgun sequence - Vitis vinifera (Grape), partial (44%)	GO:0003674 (molecular_function), GO:0005575 (cellular_component), GO:0008150 (biological_process)	NA	similar to Cluster: Putative microtubule-associated protein MAP65-1a; n=1; Oryza sativa Japonica Group|Rep:, partial (57%)
A_99_P194488	2.28523	up	1803.32	712.692	1456.61	635.305	1153.28	560.629	1.339302	1.1970949	1.0406255	P	P	P			CJ921782 Y. Ogihara unpublished cDNA library, whchan Triticum aestivum cDNA clone whchan15h08 5', mRNA sequence [CJ921782]	GATGTTCATCCATGCACTTCGCAGAATCTTGTATTGTGAAATGAAACTCCATTCAAATTA	NA		CJ921782	GO:0009536	plastid	GR_protein|Q8H5E1~92.86~76	CJ921782	TC406254	TC314242	Ta.62958	TC406254(100.00|60)	similar to UniRef100_A7PYY8 Cluster: Chromosome chr4 scaffold_39, whole genome shotgun sequence; n=1; Vitis vinifera|Rep: Chromosome chr4 scaffold_39, whole genome shotgun sequence - Vitis vinifera (Grape), partial (39%)	GO:0009536 (plastid)	NA	similar to Cluster: Putative uncharacterized protein; n=2; Oryza sativa|Rep: Putative uncharacterized protein, partial (76%)
A_99_P229621	2.28118	up	68301.9	29462.3	60361.9	26331.5	52167.2	23354.7	1.2130547	1.1968489	1.1594305	P	P	P			Rep: Predicted protein - Ajellomyces capsulata (strain NAm1) (Histoplasma capsulatum), partial (6%) [TC294459]	CGCAGTGCCACTCTAGATAATGTATGCTTTTTATTTTGTCGACAAGACATGATTCATTAT							TA61444_4565		TC294459		TC412967(96.67|58);TC386023(100.00|60);CK161578(93.55|58)	weakly similar to UniRef100_Q5U7K0 Cluster: Stem-specific protein; n=1; Saccharum hybrid cultivar|Rep: Stem-specific protein - Saccharum hybrid cultivar, partial (64%);weakly similar to UniRef100_A6R0R5 Cluster: Predicted protein; n=1; Ajellomyces capsulatus NAm1|Rep: Predicted protein - Ajellomyces capsulata (strain NAm1) (Histoplasma capsulatum), partial (6%);similar to UniRef100_A8UAK6 Cluster…	NA;NA;NA	NA;NA;NA	weakly similar to Cluster: Stem-specific protein; n=1; Saccharum hybrid cultivar|Rep: Stem-specific protein -, partial (63%) ;similar to Cluster: Flagellar associated protein; n=1; Chlamydomonas reinhardtii|Rep: Flagellar associated, partial (2%) ;NA
A_99_P060096	2.2809	up	251.613	119.588	145.366	62.5198	138.883	57.2562	1.0731287	1.2173052	1.2783675	P	P	P			wip1c.pk002.n22 wip1c Triticum aestivum cDNA clone wip1c.pk002.n22 5' end, mRNA sequence [CA729909]	GCCTATGTCTGAAGCTTCTGTGGTGGCACAATGTTAAGGTACGTGTGAAGCTTCAAAAAA			CA729909				CA729909			Ta.22202
A_99_P519227	2.27926	up	269.961	119.764	260.592	121.151	248.914	101.925	1.172563	1.1049865	1.2881399	P	P	P			Rep: Flagellar M-ring protein FliF - Marinobacter algicola DG893, partial (4%) [TC347286]	TATGGATGGGTGTATGTGCATGTATATGAGCATATGTGATTGTATCATGTTCGGGGAAGG							TC347286		TC347286		TC440196(100.00|60)	weakly similar to UniRef100_A6F4J7 Cluster: Flagellar M-ring protein FliF; n=1; Marinobacter algicola DG893|Rep: Flagellar M-ring protein FliF - Marinobacter algicola DG893, partial (4%)	NA	NA	similar to Cluster: Putative uncharacterized protein OJ1343_B12.115; n=1; Oryza sativa Japonica Group|Rep:, partial (14%)
A_99_P215761	2.27838	up	37969.6	16416.9	32341.6	15007.2	30597.2	12894.6	1.2096615	1.1077348	1.2466278	P	P	P			Rep: Auxin-repressed protein - Sesbania drummondii, partial (47%) [TC311509]	CTCAATGTTTAAACCACCTATGGTAAAGACAATAACAGCCTCAAGAGCAATTTTCCTTTT							TA56454_4565		TC311509		TC403503(95.08|58);TC407200(95.08|58)	similar to UniRef100_A5JSU3 Cluster: Auxin-repressed protein; n=1; Sesbania drummondii|Rep: Auxin-repressed protein - Sesbania drummondii, partial (47%);similar to UniRef100_A5JSU3 Cluster: Auxin-repressed protein; n=1; Sesbania drummondii|Rep: Auxin-repressed protein - Sesbania drummondii, partial (52%)	GO:0000786 (nucleosome), GO:0003677 (DNA binding), GO:0005634 (nucleus), GO:0005739 (mitochondrion), GO:0006334 (nucleosome assembly), GO:0007076 (mitotic chromosome condensation), GO:0007283 (spermatogenesis);GO:0000786 (nucleosome), GO:0003677 (DNA binding), GO:0005634 (nucleus), GO:0005739 (mitochondrion), GO:0006334 (nucleosome assembly), GO:0007076 (mitotic chromosome condensation), GO:00072…	NA;NA	similar to Cluster: Auxin-repressed protein-like protein ARP1 putative expressed; n=1; Oryza sativa Japonica , partial (62%) ;homologue to Cluster: Auxin-repressed protein-like protein ARP1 putative expressed; n=1; Oryza sativa Japonica , partial (51%)
A_99_P361751	2.27469	up	5279.27	2292.35	4477.15	1880.53	3565.79	1661.13	1.2035122	1.2514392	1.1020604	P	P	P				GGCCGACTGTCATATTTTTCACGGTAATGGATGATGTGTAGTGTATATGTTAAAAGTTTT							TA100610_4565		TC355147	Ta.20367	TC448212(100.00|60);CA679108(96.72|59)	;UniRef100_Q11DW7 Cluster: Acyl-CoA dehydrogenase-like; n=1; Mesorhizobium sp. BNC1|Rep: Acyl-CoA dehydrogenase-like, partial (1%)	GO:0016023 (cytoplasmic membrane-bound vesicle);NA	NA;NA	similar to Cluster: Putative uncharacterized protein; n=1; Oryza sativa Indica Group|Rep: Putative, partial (50%) ;NA
A_99_P292706	2.27461	up	8326.07	3717.32	7098.3	2825.19	5560.68	2659.02	1.163373	1.3291235	1.0643673	P	P	P			Rep: Prolin rich protein - Zea mays (Maize), partial (28%) [TC321392]	GTGGTTTCCGACCAAGTGTTGTTGAATAATTAGAGTAATTAACATGGAACATGTGCTAAT							TA79559_4565		TC321392		TC413694(100.00|60)	homologue to UniRef100_Q41848 Cluster: Prolin rich protein; n=3; Zea mays|Rep: Prolin rich protein - Zea mays (Maize), partial (28%)	GO:0016023 (cytoplasmic membrane-bound vesicle)	NA	similar to Cluster: Putative uncharacterized protein; n=1; Oryza sativa Indica Group|Rep: Putative, partial (38%)
A_99_P120449	2.2733	up	708.8	356.566	767.405	294.925	711.911	313.438	0.99121	1.3796387	1.1835183	P	P	P			CJ660905 Y.Ogihara unpublished cDNA library Wh_HGCPCDAM Triticum aestivum cDNA clone whhg6j07 5', mRNA sequence [CJ660905]	TCGAGGCACTCGTTTCGCCGTTCTGTATAATTCTGTTAAGATGTTGTTCCAATCAAAAAA			CJ660905				CJ660905			Ta.44255
A_99_P194278	2.2704	up	2078.22	816.121	1463.74	710.406	1503	673.824	1.3484926	1.042945	1.1574041	P	P	P			CJ857835 Y. Ogihara unpublished cDNA library, whsctal Triticum aestivum cDNA clone whsctal40e21 5', mRNA sequence [CJ857835]	AGTGTCAAGAACGCTCTTATATCATGAGACGATGCACGAGGAAAGTAAAAATATCCTTGG			CJ857835				CJ857835	TC450681	TC357560	Ta.62904	TC450681(100.00|60)	weakly similar to UniRef100_Q6X4U8 Cluster: Erm; n=1; Arcanobacterium pyogenes|Rep: Erm - Arcanobacterium pyogenes, partial (9%)	NA	NA	weakly similar to Cluster: Erm; n=1; Arcanobacterium pyogenes|Rep: Erm - Arcanobacterium pyogenes, partial (8%)
A_99_P424197	2.26919	up	1979.8	981.81	1931.64	861.749	2053.82	794.49	1.0118362	1.1644897	1.3702077	P	P	P			Rep: Two-component response regulator-like PRR95 - Oryza sativa subsp. japonica (Rice), partial (8%) [TC292553]	TGCTGCAGTTTAGTTCACTGCCTCAGCAAAATGCTGTCGTCTTTCCGTACTAGATGGATT							TA73028_4565		TC292553	Ta.23356	TC380574(100.00|60);TC378219(100.00|60);TC383531(100.00|60)	similar to UniRef100_Q689G6 Cluster: Two-component response regulator-like PRR95; n=2; Oryza sativa Japonica Group|Rep: Two-component response regulator-like PRR95 - Oryza sativa subsp. japonica (Rice), partial (37%);homologue to UniRef100_Q689G6 Cluster: Two-component response regulator-like PRR95; n=2; Oryza sativa Japonica Group|Rep: Two-component response regulator-like PRR95 - Oryza sativa s…	NA;NA;NA	NA;NA;NA	similar to Cluster: Putative uncharacterized protein; n=1; Oryza sativa Indica Group|Rep: Putative, partial (35%) ;homologue to Cluster: Putative uncharacterized protein; n=1; Oryza sativa Indica Group|Rep: Putative, partial (7%) ;similar to Cluster: Putative uncharacterized protein; n=1; Oryza sativa Indica Group|Rep: Putative, partial (11%)
A_99_P258966	2.26662	up	3645.09	1511.44	3014.44	1342.97	2512.98	1168.18	1.270034	1.166459	1.105133	P	P	P				ATGAGTCTCTTGGTGTATTTGTACCCACTGATGCTGAATTATAGTTGAGTCAAGAACCGT							TA69715_4565		TC322234		TC414559(100.00|60)		NA	NA	homologue to Cluster: Os10g0124300 protein; n=1; Oryza sativa Japonica Group|Rep: Os10g0124300 protein - Oryza, partial (1%)
A_99_P576877	2.26483	up	565.393	242.57	408.02	198.778	351.124	144.604	1.2208529	1.0374836	1.2798699	P	P	P	LOC100192195	100192195	Triticum aestivum clone 4 LMW-glutenin mRNA, complete cds [EU863824]	AATCCGTGCTATCATCTACTCCATCATCCTGCAAGAACAACAACAGGTTCAGGGTTCCAT		100192195	EU863824				EU863824		NP9351569	Ta.63582	TC398820(100.00|60);BU607209(98.33|59);NP414281(98.33|59);NP584973(98.33|59);TC455731(100.00|60);TC410884(100.00|60);TC430267(98.36|60);TC441469(100.00|60);NP9349567(98.33|59);TC441238(100.00|60);TC368731(100.00|60);TC444382(100.00|60);BQ805092(100.00|60);TC461040(98.33|59);TC461308(100.00|60);TC439947(100.00|60);TC430086(100.00|60);TC423800(98.33|59);NP414278(98.33|59);TC374681(100.00|60);TC3686…	homologue to UniRef100_Q00M56 Cluster: LMW-GS P-31; n=1; Triticum aestivum|Rep: LMW-GS P-31 - Triticum aestivum (Wheat), partial (70%);homologue to UniRef100_Q8W3X4 Cluster: Low-molecular-weight glutenin subunit group 3 type II; n=1; Triticum aestivum|Rep: Low-molecular-weight glutenin subunit group 3 type II - Triticum aestivum (Wheat), partial (59%);GB|AB062854.1|BAB78740.1 low-molecular-weight…	NA;NA;NA;NA;NA;GO:0000022 (mitotic spindle elongation), GO:0000080 (G1 phase of mitotic cell cycle), GO:0003676 (nucleic acid binding), GO:0003723 (RNA binding), GO:0003735 (structural constituent of ribosome), GO:0003774 (motor activity), GO:0004842 (ubiquitin-protein ligase activity), GO:0005515 (protein binding), GO:0005622 (intracellular), GO:0005680 (anaphase-promoting complex), GO:0005840 (…	NA;NA;NA;NA;NA;low molecular weight glutenin;NA;NA;NA;low molecular weight glutenin;bread-making quality;LMW-GS P-31;LMW-GS^^LMW-GS P-32;LMW-GS;gamma-gliadin/LMW-glutenin chimera Ch2 precursor;storage protein; expressed in endosperm; product of chimeric gene;NA;NA;NA;NA;low-molecular-weight glutenin subunit group 4 type II [Triticum aestivum];low-molecular-weight glutenin subunit group 3 type II …	homologue to Cluster: LMW-GS P-31; n=1; Triticum aestivum|Rep: LMW-GS P-31 - Triticum aestivum (Wheat), partial (69%) ;NA;NA;NA;homologue to Cluster: Low molecular weight glutenin subunit; n=1; Triticum aestivum|Rep: Low molecular weight, partial (63%) ;homologue to Cluster: Low molecular weight glutenin; n=1; Triticum aestivum|Rep: Low molecular weight glutenin - , complete;Cluster: Low-molecula…
A_99_P400362	2.25728	up	398.341	191.109	336.1	144.259	316.798	133.76	1.0596056	1.2202288	1.2439173	P	P	P			Rep: Chromosome chr7 scaffold_20, whole genome shotgun sequence - Vitis vinifera (Grape), partial (15%) [TC321279]	CAAACAGCGTGCAGATGTCACTAGTTTCTCAATCAAGCCCCATGGATATTGGACTTAAAG							TA110533_4565		TC321279		TC413587(100.00|60)	weakly similar to UniRef100_A7PLD9 Cluster: Chromosome chr7 scaffold_20, whole genome shotgun sequence; n=1; Vitis vinifera|Rep: Chromosome chr7 scaffold_20, whole genome shotgun sequence - Vitis vinifera (Grape), partial (15%)	NA	NA	similar to Cluster: Putative uncharacterized protein; n=1; Oryza sativa Japonica Group|Rep: Putative, partial (19%)
A_99_P216046	2.25668	up	112780	43130.8	109478	53925.2	106115	49017	1.3867216	1.0216084	1.1142769	P	P	P			Rep: Auxin-repressed protein - Arachis hypogaea (Peanut), partial (81%) [TC284796]	GGTGTGGTGATGTTCTTCTTAATGTTTAACCACCTACTATGGTAAGACAATAACAGCCTC							TA56538_4565		TC284796		TC376223(100.00|60)	weakly similar to UniRef100_Q45W71 Cluster: Auxin-repressed protein; n=1; Arachis hypogaea|Rep: Auxin-repressed protein - Arachis hypogaea (Peanut), partial (81%)	GO:0000786 (nucleosome), GO:0003674 (molecular_function), GO:0003677 (DNA binding), GO:0005575 (cellular_component), GO:0005634 (nucleus), GO:0005739 (mitochondrion), GO:0006334 (nucleosome assembly), GO:0007076 (mitotic chromosome condensation), GO:0007283 (spermatogenesis), GO:0008150 (biological_process)	NA	similar to Cluster: Auxin-repressed protein-like protein ARP1 putative expressed; n=1; Oryza sativa Japonica , partial (86%)
A_99_P383632	2.25559	up	86.8288	36.0854	62.8706	29.1846	55.5357	25.0852	1.2667584	1.1071812	1.1465783	M	M	P			Rep: Elongation factor G, domain IV - Dehalococcoides sp. VS, partial (3%) [TC327627]	AGACCTGTGAACTCTTTGTGGTTTCAGACTTGTGATCTTTTTTATCTTTGCATGGCAAAT							TA106421_4565		TC327627
A_99_P552187	2.25228	up	587.019	226.939	403.134	190.919	387.322	185.16	1.3711019	1.0783	1.0647653	P	P	P			Rep: Chromosome chr5 scaffold_2, whole genome shotgun sequence - Vitis vinifera (Grape), partial (7%) [TC359917]	TCGCCATGACGTGTGACTTGGTGTATACACACGTTGGGTGACAAATTTGACAATGCCAAA							TC359917		TC359917		TC453102(100.00|60)	homologue to UniRef100_A7NW82 Cluster: Chromosome chr5 scaffold_2, whole genome shotgun sequence; n=1; Vitis vinifera|Rep: Chromosome chr5 scaffold_2, whole genome shotgun sequence - Vitis vinifera (Grape), partial (7%)	NA	NA	similar to Cluster: Putative uncharacterized protein OSJNBa0025P09.9; n=1; Oryza sativa Japonica Group|Rep:, partial (22%)
A_99_P290046	2.24892	up	4574.64	1742.16	3177.71	1493.32	2716.9	1334.69	1.3927832	1.0894613	1.0254564	P	P	P				GTATGTACAGGCTTGTGTTATATATGACCGAGTCGTCTCTGATCTCTGTACTTTTGCTTC							TA78808_4565		TC328160		TC416109(95.00|57);TC420649(100.00|60)	;	NA;NA	NA;NA	similar to Cluster: Mannitol transporter putative expressed; n=2; Oryza sativa|Rep: Mannitol transporter, partial (6%) ;homologue to Cluster: Mannitol transporter putative expressed; n=2; Oryza sativa|Rep: Mannitol transporter, partial (4%)
A_99_P531827	2.24229	up	697.31	289.655	588.403	264.781	536.049	254.369	1.2674618	1.1520042	1.0754442	P	P	P				TGCTCTCGATATGCATGATATTTATGCAACCGTGCAGATCTTTTCCGTCGGACAATAAAA							CA746038		TC352259	Ta.22766	TC445245(100.00|60)		NA	NA	similar to Cluster: Putative uncharacterized protein; n=1; Roseiflexus sp. RS-1|Rep: Putative uncharacterized, partial (15%)
A_99_P341646	2.2401	up	164.256	68.5172	106.08	44.0975	83.6825	42.9311	1.2614102	1.2663827	0.96290404	M	M	P			Rep: Selenium-binding protein-like - Oryza sativa subsp. japonica (Rice), partial (13%) [TC297098]	TATTTTGTACTCAATTTCTTGCCTGATGGTTCAGAATTCATGGCCAGTGTTGTGAGGCAT							TA94089_4565		TC297098		TC388717(100.00|60)	similar to UniRef100_Q9LI04 Cluster: Selenium-binding protein-like; n=3; Oryza sativa|Rep: Selenium-binding protein-like - Oryza sativa subsp. japonica (Rice), partial (13%)	NA	NA	similar to Cluster: Selenium-binding protein-like; n=3; Oryza sativa|Rep: Selenium-binding protein-like -, partial (12%)
A_99_P133695	2.23933	up	596.459	231.709	436.552	210.393	317.13	150.843	1.364111	1.0530668	1.0720305	P	P	P			FGAS071606 Triticum aestivum FGAS: Library 2 Gate 3 Triticum aestivum cDNA, mRNA sequence [CV777201]	TAAAATAGGGAGTGCGGGTTGATATCATTTAAAACCGAGGGGCCTTTTTTGAAAACTGCC			CV777201				CV777201			Ta.48389	BG908459(93.33|56);CV777201(100.00|60)	;	NA;NA	NA;NA	NA;NA
A_99_P116865	2.23687	up	454.389	182.501	344.848	154.717	289.885	143.732	1.3160186	1.156329	1.0121002	P	P	P			CJ657214 Y.Ogihara unpublished cDNA library Wh_GCPCDAM Triticum aestivum cDNA clone whgc9n21 5', mRNA sequence [CJ657214]	GGACCTTAATGTTTGTACTCTTGACTTTCCTGGATCCACTATGTTAGCAAGCATGAGTTG			CJ657214				CJ657214	TC456552	TC363227	Ta.43199	TC456552(100.00|60)		NA	NA	NA
A_99_P375002	2.2361	up	100.379	48.9534	47.7795	20.6831	47.1154	19.9605	1.0359702	1.2079421	1.2390465	M	M	P			Rep: Olfactory receptor - Sus scrofa (Pig), partial (6%) [TC304368]	ATGTATTGTGATGGATTCAGATAGATTCTGGAGTGATGCAACCCTTTGTACTGTGTGTTC							TA104315_4565		TC304368		TC396150(100.00|60)	UniRef100_O77544 Cluster: Olfactory receptor; n=1; Sus scrofa|Rep: Olfactory receptor - Sus scrofa (Pig), partial (6%)	NA	NA	similar to Cluster: TPR repeat; n=1; Plesiocystis pacifica SIR-1|Rep: TPR repeat - Plesiocystis pacifica SIR-1, partial (2%)
A_99_P346986	2.23417	up	541.596	221.024	344.821	150.368	243.209	122.548	1.2930136	1.1973495	0.988852	P	P	P				GTTCAATTCTAAAGGCTATGAACAAACAATCTAAGAAGGATTGGTTGGGTTCCTCAAAAA							TA95801_4565
A_99_P324901	2.23298	up	338.759	158.397	239.081	119.555	284.229	109.177	1.0967145	0.9998227	1.3803811	P	P	P			Rep: Homeodomain leucine zipper protein Vrs1 - Hordeum vulgare var. distichum (Two-rowed barley), partial (26%) [TC352795]	CTGGTAGCTCTGTTGAAGTTCAGAGATGATGTGTGTTATCATTTGATTACAACTTTTACA							TA89014_4565		TC352795		TC401509(100.00|60)	similar to UniRef100_A1IHK8 Cluster: Homeodomain leucine zipper protein Vrs1; n=1; Hordeum vulgare subsp. vulgare|Rep: Homeodomain leucine zipper protein Vrs1 - Hordeum vulgare var. distichum (Two-rowed barley), partial (26%)	NA	NA	similar to Cluster: Homeodomain leucine zipper protein Vrs1; n=1; Hordeum vulgare subsp. vulgare|Rep:, partial (26%)
A_99_P371767	2.23206	up	4424.54	1742.65	3367.87	1527.99	2766.58	1392.24	1.3442478	1.1401986	0.99069023	P	P	P			Rep: Short-chain dehydrogenase/reductase SDR - Ralstonia eutropha (strain JMP134) (Alcaligenes eutrophus), partial (9%) [TC353713]	TCCTACTCTTTGTCTCTCTCTGCTGGAATAAGAAATGATTTAGCTTCACCGCAAATTCAT							TA103528_4565		TC353713		TC446795(100.00|60)	weakly similar to UniRef100_Q471N3 Cluster: Short-chain dehydrogenase/reductase SDR; n=1; Ralstonia eutropha JMP134|Rep: Short-chain dehydrogenase/reductase SDR - Ralstonia eutropha (strain JMP134) (Alcaligenes eutrophus), partial (9%)	NA	NA	similar to Cluster: Putative uncharacterized protein; n=1; Magnaporthe grisea|Rep: Putative uncharacterized, partial (3%)
A_99_P277571	2.23139	up	20385	8150.58	15363	7438.57	14265.4	6632.28	1.3225354	1.04636	1.1049405	P	P	P			Rep: Os02g0781700 protein - Oryza sativa subsp. japonica (Rice), partial (57%) [TC344053]	TGTAGCTTCCTGTGTGTTTTACTTGTATCATTCATTTGTATCCGACCTCCGATTGTGATC							TA75182_4565		TC344053		TC394297(96.67|58);TC445365(95.00|57);TC436906(98.33|59)	similar to UniRef100_Q0DX12 Cluster: Os02g0781700 protein; n=2; Oryza sativa Japonica Group|Rep: Os02g0781700 protein - Oryza sativa subsp. japonica (Rice), partial (53%);;similar to UniRef100_Q0DX12 Cluster: Os02g0781700 protein; n=2; Oryza sativa Japonica Group|Rep: Os02g0781700 protein - Oryza sativa subsp. japonica (Rice), partial (57%)	GO:0009536 (plastid);NA;GO:0009536 (plastid)	NA;NA;NA	similar to Cluster: Os02g0781700 protein; n=2; Oryza sativa Japonica Group|Rep: Os02g0781700 protein - Oryza, partial (53%) ;homologue to Cluster: hypothetical protein TTHERM_00218390; n=1; Tetrahymena thermophila SB210|Rep: hypothetical , partial (0%) ;similar to Cluster: Os02g0781700 protein; n=2; Oryza sativa Japonica Group|Rep: Os02g0781700 protein - Oryza, partial (57%)
A_99_P543362	2.22986	up	1119.29	454.277	747.593	392.139	853.61	361.636	1.3009424	0.9308872	1.2390394	P	P	P			Rep: Aldose reductase - Zea mays (Maize), partial (93%) [TC356680]	ACGTAGAAATTTGCACCTTGTATCTGTACCGACTTGTCAACTTGTAACTTGATTGAGAAT				GO:0005739|GO:0009536			CD864648		TC356680		TC449791(100.00|60)	similar to UniRef100_A2T1W7 Cluster: Aldose reductase; n=2; Zea mays|Rep: Aldose reductase - Zea mays (Maize), partial (93%)	GO:0005739 (mitochondrion), GO:0009536 (plastid)	NA	similar to Cluster: Aldose reductase; n=2; Zea mays|Rep: Aldose reductase - Zea mays (Maize), partial (92%)
A_99_P191182	2.22744	up	4852.84	1935.99	3433.45	1595.79	3006.45	1467.19	1.325758	1.1053944	1.0350056	P	P	P			CJ642148 Y.Ogihara unpublished cDNA library Wh_EMC Triticum aestivum cDNA clone whec7p03 5', mRNA sequence [CJ642148]	TTGCACTTGGTATCTTTGTTCAATTGAAGCTGGTAGGGATTGCATTTGGCCCTGAAAAAA			CJ642148				CJ642148	TC386037		Ta.62132
A_99_P372997	2.22677	up	4011.18	1669.16	3535.76	1503.81	2667.33	1364.95	1.264906	1.2333947	0.9665481	P	P	P			Rep: Os02g0241700 protein - Oryza sativa subsp. japonica (Rice), partial (44%) [TC324415]	CGGCGGTGTATGTTTGCTTGTTTGTGCGGCCATTAATAAAAAGGAAAAAGTCCAAAACCG							TA103816_4565		TC324415		TC416788(100.00|60)	similar to UniRef100_Q0E2G7 Cluster: Os02g0241700 protein; n=1; Oryza sativa Japonica Group|Rep: Os02g0241700 protein - Oryza sativa subsp. japonica (Rice), partial (44%)	NA	NA	similar to Cluster: Putative uncharacterized protein; n=1; Oryza sativa Indica Group|Rep: Putative, partial (33%)
A_99_P616062	2.22548	up	512.612	208.905	358.322	165.764	291.429	140.244	1.295022	1.1121286	1.0552045	P	P	P	LOC543265	543265	Triticum aestivum low-molecular-weight glutenin storage protein mRNA, complete cds [U86026]	TATGAGGCAATCCGTGCCATCATCTACTCCATCATCCTGCAAGAACAACAACAGGGTTTT		543265	U86026				U86026	TC369375	NP9349516	Ta.131	TC369120(98.28|57);TC384903(98.28|57);TC369375(95.00|57);TC416693(98.28|57);TC434870(96.67|58);TC368729(98.28|57);TC372240(98.28|57);TC428598(98.28|57);TC368897(98.28|57);BJ234010(98.28|57);BE424108(98.28|57);NP9350132(98.28|57);TC429521(95.00|57);TC368712(95.00|57);NP9349516(96.67|58);TC402610(95.00|57);CD885678(98.28|57);BQ245676(98.28|57);BQ839129(98.28|57);TC461159(98.28|57);TC451314(98.28|57…	UniRef100_Q5MFP7 Cluster: Low molecular weight glutenin; n=1; Triticum aestivum|Rep: Low molecular weight glutenin - Triticum aestivum (Wheat), complete;homologue to UniRef100_Q8W3W0 Cluster: Low-molecular-weight glutenin subunit group 5 type III; n=1; Triticum aestivum|Rep: Low-molecular-weight glutenin subunit group 5 type III - Triticum aestivum (Wheat), partial (71%);UniRef100_Q8W3V4 Cluster:…	NA;NA;NA;GO:0004984 (olfactory receptor activity), GO:0007186 (G-protein coupled receptor protein signaling pathway), GO:0007608 (sensory perception of smell), GO:0016021 (integral to membrane);NA;GO:0000083 (G1/S-specific transcription in mitotic cell cycle), GO:0003677 (DNA binding), GO:0003700 (transcription factor activity), GO:0005662 (DNA replication factor A complex), GO:0016564 (transcrip…	low molecular weight glutenin;NA;low molecular weight glutenin^^low-molecular-weight glutenin storage protein^^low-molecular-weight glutenin subunit group 9 type IV [Triticum aestivum]^^low molecular weight glutenin [Triticum aestivum]^^phytochrome C [Triticum aestivum]^^low-molecular-weight glutenin subunit group 8 type IV [Triticum aestivum]^^low molecular weight glutenin subunit GF-2^^low mole…	Cluster: Low molecular weight glutenin; n=1; Triticum aestivum|Rep: Low molecular weight glutenin - , complete;homologue to Cluster: Low-molecular-weight glutenin subunit group 5 type III; n=1; Triticum aestivum|Rep:, partial (71%) ;Cluster: Low-molecular-weight glutenin subunit group 8 type IV; n=2; Triticeae|Rep:, complete;homologue to Cluster: Low-molecular-weight glutenin subunit; n=3; Tritic…
A_99_P209556	2.22429	up	12986.2	5040.67	9658.67	4479.73	7840.13	3957.38	1.3652879	1.1084127	0.98633385	P	P	P				TACGAGTACTCATCAGTTTTCGTCTCTATCTTTTCGTTGAGAAGCCAAGTTTGTCTTTTC							TA54014_4565
A_99_P301766	2.22256	up	539.77	254.162	454.211	208.636	453.662	191.047	1.0865984	1.1223739	1.2476897	P	P	P			Rep: Chromosome chr14 scaffold_9, whole genome shotgun sequence - Vitis vinifera (Grape), partial (6%) [TC365200]	GTCTTTTGTAGTAATAATCTGACCTGCTAATGTGGAACATGTCGCCATTAACTATTTAGT							TA82196_4565		TC365200		TC386556(100.00|58);TC458518(98.33|59)	;similar to UniRef100_A7PAK3 Cluster: Chromosome chr14 scaffold_9, whole genome shotgun sequence; n=1; Vitis vinifera|Rep: Chromosome chr14 scaffold_9, whole genome shotgun sequence - Vitis vinifera (Grape), partial (6%)	NA;NA	NA;NA	similar to Cluster: Os06g0134700 protein; n=4; Oryza sativa|Rep: Os06g0134700 protein - Oryza sativa subsp., partial (26%) ;similar to Cluster: Os06g0134700 protein; n=4; Oryza sativa|Rep: Os06g0134700 protein - Oryza sativa subsp., partial (15%)
A_99_P444837	2.2198	up	713.991	344.061	679.562	300.693	621.442	266.452	1.0532398	1.1763114	1.2217464	P	P	P			Rep: Os05g0353500 protein - Oryza sativa subsp. japonica (Rice), partial (46%) [TC308119]	GCAAGTGGTGTAGCATAGTGTGACGAAGTTGTGCGTGTATTTTCGCTTCACTAAAGACCT							CJ597487		TC308119	Ta.37607	TC400041(100.00|60)	similar to UniRef100_Q0DIX6 Cluster: Os05g0353500 protein; n=1; Oryza sativa Japonica Group|Rep: Os05g0353500 protein - Oryza sativa subsp. japonica (Rice), partial (46%)	NA	NA	similar to Cluster: Putative uncharacterized protein; n=1; Oryza sativa Indica Group|Rep: Putative, partial (44%)
A_99_P360896	2.21911	up	775.884	320.914	492.108	230.383	446.692	211.103	1.2736558	1.094942	1.0813365	P	P	P			Rep: Endoglucanase 3 precursor - Oryza sativa subsp. japonica (Rice), partial (20%) [TC310675]	TCGTTGTTGTTGCAACTCGCAACTCAATTGTGAAATCAAGTCTTCATATCATGTGATTCT							TA100293_4565		TC310675		TC402665(100.00|60)	similar to UniRef100_Q8LQ92 Cluster: Endoglucanase 3 precursor; n=2; Oryza sativa Japonica Group|Rep: Endoglucanase 3 precursor - Oryza sativa subsp. japonica (Rice), partial (20%)	NA	NA	similar to Cluster: Putative uncharacterized protein; n=1; Oryza sativa Indica Group|Rep: Putative, partial (20%)
A_99_P448562	2.21875	up	2338.52	993.022	1883.16	852.336	1566.69	746.304	1.2357006	1.1436577	1.0698851	P	P	P			Rep: WD repeat-containing protein 70 - Rattus norvegicus (Rat), partial (4%) [TC310673]	GTATATGTGTGTGTTACTGCCACCTATATATGTTGTCCTCTACTTGTTATTTTGTGGTTC							TC310673		TC310673		TC402663(100.00|60)	similar to UniRef100_Q5EB92 Cluster: WD repeat-containing protein 70; n=1; Rattus norvegicus|Rep: WD repeat-containing protein 70 - Rattus norvegicus (Rat), partial (4%)	NA	NA	similar to Cluster: Putative uncharacterized protein; n=1; Caenorhabditis briggsae|Rep: Putative, partial (8%)
A_99_P374302	2.2184	up	121.187	57.3828	94.264	43.9909	62.896	26.0711	1.0785422	1.0995007	1.2705139	M	P	P			Rep: Os08g0230300 protein - Oryza sativa subsp. japonica (Rice), partial (48%) [TC354485]	CTGCATCTCTAGAATCTCTGCCACAATTTGGACATTGTGATGATGCTGAAAGATGGTTCT							TA104128_4565		TC354485		TC447559(100.00|60)	similar to UniRef100_Q0J753 Cluster: Os08g0230300 protein; n=1; Oryza sativa Japonica Group|Rep: Os08g0230300 protein - Oryza sativa subsp. japonica (Rice), partial (48%)	NA	NA	similar to Cluster: Putative F-box protein; n=1; Oryza sativa Japonica Group|Rep: Putative F-box protein -, partial (64%)
A_99_P477487	2.21739	up	243.766	105.131	260.71	110.369	207.372	104.177	1.2132998	1.2401047	0.9931808	P	P	P			Rep: Probable protein ABIL3 - Oryza sativa subsp. japonica (Rice), partial (70%) [TC328259]	TGTTTATAGATACAACGTAGACAGAAACACCATCAGTTGCGCAAGCACCAGGATACATGA							TC328259		TC328259		TC420747(100.00|60)	similar to UniRef100_Q5NB83 Cluster: Probable protein ABIL3; n=2; Oryza sativa Japonica Group|Rep: Probable protein ABIL3 - Oryza sativa subsp. japonica (Rice), partial (70%)	NA	NA	similar to Cluster: Probable protein ABIL3; n=2; Oryza sativa Japonica Group|Rep: Probable protein ABIL3 -, partial (69%)
A_99_P390292	2.2167	up	7672.78	3160.58	5652.43	2701.36	5394.4	2515.72	1.2795582	1.0651835	1.1004925	P	P	P			Rep: Os06g0507400 protein - Oryza sativa subsp. japonica (Rice), partial (27%) [TC284102]	TATGAGCTGTTATGTTTGCTTGTTTGTCCTGCTATGCTGCAAAGTCGCTGAACTGTTAAC							TA108061_4565		TC284102		TC375536(100.00|60)	similar to UniRef100_Q0DBY3 Cluster: Os06g0507400 protein; n=2; Oryza sativa Japonica Group|Rep: Os06g0507400 protein - Oryza sativa subsp. japonica (Rice), partial (27%)	NA	NA	similar to Cluster: Putative uncharacterized protein; n=1; Oryza sativa Indica Group|Rep: Putative, partial (26%)
A_99_P196651	2.21622	up	1025.49	494.886	988.882	420.088	871.654	390.602	1.0511417	1.2351073	1.1580545	P	P	P	LOC100192157	100192157	Triticum aestivum WRKY38 transcription factor mRNA, partial cds [EU665453]	TGGCGCAAGTACGGCAAGAAGTCCGTCAAGAACAGCCCCAACCCAAGTGACATTGGGTGA		100192157	EU665453				EU665453			Ta.63622
A_99_P137200	2.2141	up	13696.7	5746.92	10799	4999.59	9932.23	4710.68	1.2529689	1.1110173	1.0761822	P	P	P			Triticum aestivum clone wlmk8.pk0021.e3:fis, full insert mRNA sequence [BT009450]	TAGAATGCATGTGTACGTTGTACGTGCCAATGTGTCATATGTCGGGCTTCCAACTGTTGT			BT009450				BT009450		TC342643	Ta.49364	TC451436(93.33|56);TC435466(100.00|60)	;	NA;NA	NA;NA	similar to Cluster: Putative uncharacterized protein; n=1; Oryza sativa Japonica Group|Rep: Putative, partial (72%) ;similar to Cluster: Putative uncharacterized protein; n=1; Oryza sativa Indica Group|Rep: Putative, partial (19%)
A_99_P230296	2.20554	up	1491.76	731.199	1353.09	625.54	1397.88	574.988	1.028678	1.1130848	1.2816372	P	P	P				GGAAATAACAGACCTCTGTTTCTGAATAAAGCTTTTGCCCGAATAAAATTGCATGTTTCT							TA61598_4565		TC313446	Ta.56161	TC405457(100.00|60);TC456407(98.28|57);CD905593(98.28|57)	;weakly similar to UniRef100_P06659 Cluster: Gamma-gliadin B precursor; n=1; Triticum aestivum|Rep: Gamma-gliadin B precursor - Triticum aestivum (Wheat), partial (19%);	NA;NA;NA	NA;NA;NA	homologue to Cluster: Putative avenin-like a precursor; n=1; Aegilops cylindrica|Rep: Putative avenin-like a, complete;Cluster: Putative avenin-like a precursor; n=1; Triticum aestivum|Rep: Putative avenin-like a, complete;NA
A_99_P040376	2.20513	up	40690.8	16441.1	29399.8	14971.2	29719.7	13470.7	1.3073931	0.9736147	1.141592	P	P	P			WHE4115_B03_D05ZS Wheat salt-stressed root cDNA library Triticum aestivum cDNA clone WHE4115_B03_D05, mRNA sequence [BQ744395]	ATGCAGATATGCATGGATGCTGGCGACGATCGATCGAGTACTACACTACTACTACTACTA			BQ744395				BQ744395	TC382181	TC290688	Ta.15028
A_99_P545967	2.20271	up	689.496	299.055	551.563	240.359	468.349	231.852	1.2051306	1.1983333	1.0143805	P	P	P			Rep: Chromosome chr2 scaffold_105, whole genome shotgun sequence - Vitis vinifera (Grape), partial (4%) [TC357626]	GCAACTGCCCTGTAAGATACTGCTAGCTGATGTATATATATTCTACTACCTACCGGTACT							CA501506		TC357626	Ta.15927	TC450793(100.00|60)	similar to UniRef100_A7QJ61 Cluster: Chromosome chr2 scaffold_105, whole genome shotgun sequence; n=1; Vitis vinifera|Rep: Chromosome chr2 scaffold_105, whole genome shotgun sequence - Vitis vinifera (Grape), partial (4%)	NA	NA	similar to Cluster: Putative uncharacterized protein; n=2; Oryza sativa|Rep: Putative uncharacterized protein, partial (3%)
A_99_P457487	2.20147	up	82.319	37.7785	82.9473	42.6654	68.4561	27.1803	1.1236593	0.9591298	1.3326192	M	M	P				CATAGATGCTTGGTTATCTGTTAGCGCAGCCAGGATGCAATTAAATAACAGAAAAGTTCA							TC316705		TC316705		TC408785(100.00|60)		NA	NA	similar to Cluster: Putative uncharacterized protein; n=1; Oryza sativa Indica Group|Rep: Putative, partial (52%)
A_99_P091150	2.20064	up	1453.14	613.032	1185.3	529.729	920.963	458.347	1.2451373	1.1619273	1.0067035	P	P	P			WHE3554_G07_N14ZS Wheat developing grains cDNA library Triticum aestivum cDNA clone WHE3554_G07_N14, mRNA sequence [BQ804451]	TTTGCAGTGTGTCTGTCTCCTCTGCTAGGAATTAATGACTCATGCAGCTCCATGGATCTT			BQ804451				BQ804451			Ta.34528	BQ804451(100.00|60)	similar to UniRef100_A5HWF2 Cluster: Dof zinc finger protein 3; n=1; Hordeum vulgare subsp. vulgare|Rep: Dof zinc finger protein 3 - Hordeum vulgare var. distichum (Two-rowed barley), partial (83%)	NA	NA	NA
A_99_P389132	2.19732	up	40.8111	20.9715	37.1845	14.8911	25.3548	11.6135	0.9605322	1.3202531	1.126456	M	M	M			Rep: Pentatricopeptide (PPR) repeat-containing protein-like - Oryza sativa subsp. japonica (Rice), partial (15%) [TC347014]	GTGAGAAACTGTGCTCTGATGTAAAAAGACCCTCTATTCAAAAGATATTGTTGCTGGGAT							TA107770_4565		TC347014		TC439925(100.00|60)	similar to UniRef100_Q8S2H6 Cluster: Pentatricopeptide (PPR) repeat-containing protein-like; n=1; Oryza sativa Japonica Group|Rep: Pentatricopeptide (PPR) repeat-containing protein-like - Oryza sativa subsp. japonica (Rice), partial (15%)	NA	NA	similar to Cluster: Putative uncharacterized protein; n=1; Oryza sativa Indica Group|Rep: Putative, partial (7%)
A_99_P479362	2.19545	up	444.322	180.773	325.979	156.425	276.352	133.764	1.2974266	1.0593138	1.0468198	P	P	P			Rep: cellular repressor of E1A-stimulated genes 2 - Rattus norvegicus, partial (6%) [TC329264]	CTCCTATGTGACTCGGATCTTTGTTATTGTTGGTATAATACTTCATGTATTCTGAGTAGT							TC329264		TC329264		TC421773(100.00|60)	similar to UniRef100_UPI0000DBF32E Cluster: cellular repressor of E1A-stimulated genes 2; n=1; Rattus norvegicus|Rep: cellular repressor of E1A-stimulated genes 2 - Rattus norvegicus, partial (6%)	NA	NA	similar to Cluster: cellular repressor of E1A-stimulated genes 2; n=1; Rattus norvegicus|Rep: cellular, partial (5%)
A_99_P197941	2.19419	up	3809.65	1654.45	3138.24	1504.85	2866.8	1303.16	1.203307	1.0603352	1.1374273	P	P	P				CCATTGTACTTGATTAGCCGTCTTGTATAATCAACTTCAGTCTAGAGTTGATTATCTTGT							TA50114_4565		TC288783	Ta.54927	TC375536(98.33|59);TC433819(100.00|60);TC380269(100.00|60);TC372834(100.00|60);TC393202(100.00|60)	similar to UniRef100_Q0DBY3 Cluster: Os06g0507400 protein; n=2; Oryza sativa Japonica Group|Rep: Os06g0507400 protein - Oryza sativa subsp. japonica (Rice), partial (27%);similar to UniRef100_Q6J6M8 Cluster: GAMYB-binding protein; n=2; Hordeum vulgare subsp. vulgare|Rep: GAMYB-binding protein - Hordeum vulgare var. distichum (Two-rowed barley), partial (33%);weakly similar to UniRef100_Q6J6M8 Clu…	NA;GO:0016023 (cytoplasmic membrane-bound vesicle);NA;NA;NA	NA;NA;NA;NA;NA	similar to Cluster: Putative uncharacterized protein; n=1; Oryza sativa Indica Group|Rep: Putative, partial (26%) ;similar to Cluster: Putative uncharacterized protein; n=1; Oryza sativa Indica Group|Rep: Putative, partial (31%) ;weakly similar to Cluster: GAMYB-binding protein; n=2; Hordeum vulgare subsp. vulgare|Rep: GAMYB-binding protein -, partial (20%) ;similar to Cluster: Putative BTB/POZ d…
A_99_P618057	2.19378	up	505.326	236.528	392.149	167.465	316.955	150.188	1.095202	1.2275429	1.0775093	P	P	P	LOC100192195	100192195	Triticum aestivum clone 4 LMW-glutenin mRNA, complete cds [EU863824]	TATGAGGCAATCCGTGCTATCATCTACTCCATCATCCTGCAAGAACAACAACAGGTTCAC		100192195	EU863824				EU863824		NP9351569	Ta.63582	TC398820(100.00|59);BU607209(98.31|58);NP414281(98.31|58);NP584973(98.31|58);TC455731(100.00|59);TC410884(100.00|59);TC430267(98.33|59);TC441469(100.00|59);NP9349567(98.31|58);TC441238(100.00|59);TC368731(100.00|59);TC444382(100.00|59);BQ805092(100.00|59);TC461040(98.31|58);TC461308(100.00|59);TC439947(100.00|59);TC430086(100.00|59);TC423800(98.31|58);NP414278(98.31|58);TC374681(100.00|59);TC3686…	homologue to UniRef100_Q00M56 Cluster: LMW-GS P-31; n=1; Triticum aestivum|Rep: LMW-GS P-31 - Triticum aestivum (Wheat), partial (70%);homologue to UniRef100_Q8W3X4 Cluster: Low-molecular-weight glutenin subunit group 3 type II; n=1; Triticum aestivum|Rep: Low-molecular-weight glutenin subunit group 3 type II - Triticum aestivum (Wheat), partial (59%);GB|AB062854.1|BAB78740.1 low-molecular-weight…	NA;NA;NA;NA;NA;GO:0000022 (mitotic spindle elongation), GO:0000080 (G1 phase of mitotic cell cycle), GO:0003676 (nucleic acid binding), GO:0003723 (RNA binding), GO:0003735 (structural constituent of ribosome), GO:0003774 (motor activity), GO:0004842 (ubiquitin-protein ligase activity), GO:0005515 (protein binding), GO:0005622 (intracellular), GO:0005680 (anaphase-promoting complex), GO:0005840 (…	NA;NA;NA;NA;NA;low molecular weight glutenin;NA;NA;NA;low molecular weight glutenin;bread-making quality;LMW-GS P-31;LMW-GS^^LMW-GS P-32;LMW-GS;gamma-gliadin/LMW-glutenin chimera Ch2 precursor;storage protein; expressed in endosperm; product of chimeric gene;NA;NA;NA;NA;low-molecular-weight glutenin subunit group 4 type II [Triticum aestivum];low-molecular-weight glutenin subunit group 3 type II …	homologue to Cluster: LMW-GS P-31; n=1; Triticum aestivum|Rep: LMW-GS P-31 - Triticum aestivum (Wheat), partial (69%) ;NA;NA;NA;homologue to Cluster: Low molecular weight glutenin subunit; n=1; Triticum aestivum|Rep: Low molecular weight, partial (63%) ;homologue to Cluster: Low molecular weight glutenin; n=1; Triticum aestivum|Rep: Low molecular weight glutenin - , complete;Cluster: Low-molecula…
A_99_P338226	2.1904	up	146.103	64.9508	98.313	40.0036	85.2093	44.8232	1.16957	1.297254	0.9267654	P	P	P				TTGTGAAGTAGCATGTAAAGGAATGAGAAGCATGTAAAGGAATTTGTGCTGTACATATCA							TA93069_4565		TC283257		TC374697(100.00|60)		GO:0016020 (membrane)	NA	homologue to Cluster: Putative uncharacterized protein B1078G07.58; n=1; Oryza sativa Japonica Group|Rep:, partial (58%)
A_99_P154042	2.19034	up	816.139	373.768	763.731	337.061	670.738	315.802	1.1266718	1.1800565	1.0867282	P	P	P			CJ929912 Y. Ogihara unpublished cDNA library, whchan Triticum aestivum cDNA clone whchan40m15 5', mRNA sequence [CJ929912]	TTTGTATATATTTTTCTCTCTCTCGGCAATACAGGCTTGTGCAGGCATTGCAATAAAAAA			CJ929912				CJ929912	TC451036		Ta.53725
A_99_P277361	2.18669	up	9645.16	4356	7659.55	3391.91	6940.74	3319.15	1.146802	1.1751614	1.0642756	P	P	P			Rep: Temperature-induced lipocalin-2 - Triticum aestivum (Wheat), complete [TC316294]	CTGGCTGTGTTCTTACCTTAAGACTGTTGCTTGCTCGGATTCAGAAATCAGAATAGCGCA							TA75123_4565		TC316294	Ta.6126	TC428261(100.00|60)	homologue to UniRef100_Q38JE5 Cluster: Temperature-induced lipocalin-2; n=1; Triticum aestivum|Rep: Temperature-induced lipocalin-2 - Triticum aestivum (Wheat), complete	GO:0005215 (transporter activity), GO:0005783 (endoplasmic reticulum), GO:0006810 (transport), GO:0009409 (response to cold)	NA	homologue to Cluster: Temperature-induced lipocalin-2; n=1; Triticum aestivum|Rep: Temperature-induced, complete
A_99_P144750	2.18486	up	5969.94	2806.61	5429.03	2409.95	4904.21	2253.21	1.0888872	1.1716939	1.1220369	P	P	P			CJ948361 Y. Ogihara unpublished cDNA library, whchul Triticum aestivum cDNA clone whchul23a21 5', mRNA sequence [CJ948361]	ATGGTTGTTGTAAGAAAAGATACACAGGCACACATGCATATAGAAATGATATTCTTGTCC	NA		CJ948361	GO:0005739	mitochondrion	GR_protein|A2WU06~90.83~68	CJ948361	TC403061		Ta.51499
A_99_P146717	2.17889	up	103.218	49.9197	72.1364	34.2256	69.5026	29.281	1.0480204	1.0756512	1.2471019	M	M	P			Rep: Pollen signalling protein with adenylyl cyclase activity - Zea mays (Maize), partial (45%) [TC341938]	TTCTCGTAAATTTGCAGACCTTGAGCCTTGAAGGCTGTCAAAGACTGCAGAAACTCCCTT							CN010372	TC434742	TC341938	Ta.21644	TC434742(100.00|60)	similar to UniRef100_Q93Y95 Cluster: Pollen signalling protein with adenylyl cyclase activity; n=1; Zea mays|Rep: Pollen signalling protein with adenylyl cyclase activity - Zea mays (Maize), partial (45%)	NA	NA	similar to Cluster: Pollen signalling protein with adenylyl cyclase activity; n=1; Zea mays|Rep: Pollen, partial (44%)
A_99_P023069	2.17612	up	1195.19	550.866	1031.36	436.22	762.024	379.33	1.1174632	1.2414217	1.0063813	P	P	P			WHE1207_B02_D03ZS Wheat etiolated seedling root cDNA library Triticum aestivum cDNA clone WHE1207_B02_D03, mRNA sequence [BE404962]	GCAGCCGTGTTATATCGCTGAGACCGGGACAATGATAAACTGTTTATTTTACAGTTTTTT			BE404962				BE404962	TC442348		Ta.8968
A_99_P489987	2.17158	up	4035.48	2089.29	3755.59	1752.69	4033.07	1629.97	0.9497298	1.0994711	1.3070374	P	P	P			Rep: LigA - Methylobacterium sp. 4-46, partial (6%) [TC334516]	TCCTGCATCCACCATAAGTGGCATCGGTACAATAATTTACTTTACACAAGTTTGATTATT				GO:0005634|GO:0007076|GO:0003677|GO:0000786|GO:0007283|GO:0006334			TC334516		TC334516		TC427177(100.00|60)	similar to UniRef100_A5NWA3 Cluster: LigA; n=1; Methylobacterium sp. 4-46|Rep: LigA - Methylobacterium sp. 4-46, partial (6%)	GO:0000786 (nucleosome), GO:0003677 (DNA binding), GO:0005634 (nucleus), GO:0006334 (nucleosome assembly), GO:0007076 (mitotic chromosome condensation), GO:0007283 (spermatogenesis)	NA	weakly similar to Cluster: Putative uncharacterized protein; n=1; Burkholderia pseudomallei 1710b|Rep: Putative, partial (4%)
A_99_P145892	2.17103	up	1161.4	489.473	789.125	364.886	733.904	368.031	1.246564	1.1128073	0.99576193	P	P	P			G608.120O23F010912 G608 Triticum aestivum cDNA clone G608120O23, mRNA sequence [CD921524]	TGACGTGTGAGTGCTTGTACATTTGTGAACGGTCCACAATCTATTGGATATGAATATTTT			CD921524				CD921524	TC380493		Ta.51774
A_99_P346131	2.16933	up	1889.82	905.177	1688.36	791.231	1578.73	688.934	1.0619775	1.0934544	1.1963245	P	P	P			Rep: Zinc finger protein-like - Oryza sativa subsp. japonica (Rice), partial (37%) [TC300782]	AGTATGTACCGTCTGACTTGATCTGCAATGCAATGCAATGCAATGCTCTTCTCTTGTGTG							TA95535_4565		TC300782		TC392511(100.00|60)	homologue to UniRef100_Q5JNB8 Cluster: Zinc finger protein-like; n=1; Oryza sativa Japonica Group|Rep: Zinc finger protein-like - Oryza sativa subsp. japonica (Rice), partial (37%)	NA	NA	homologue to Cluster: Zinc finger protein-like; n=1; Oryza sativa Japonica Group|Rep: Zinc finger protein-like - , partial (36%)
A_99_P294146	2.16902	up	4515.4	1843.37	3369.53	1558.98	2727.74	1415.23	1.2925081	1.1119461	0.9466686	P	P	P				ACATGGTTTGAAACTTGTGATAGCCCTTTGTATTTCTCTCATTTACAAGCCAATTGAGTG							TA79978_4565		TC349651	Ta.651	TC414268(96.67|58);TC442589(100.00|60)	;	NA;GO:0003674 (molecular_function), GO:0008150 (biological_process), GO:0016020 (membrane), GO:0016023 (cytoplasmic membrane-bound vesicle)	NA;NA	similar to Cluster: Putative uncharacterized protein; n=1; Oryza sativa Indica Group|Rep: Putative, partial (42%) ;similar to Cluster: Expressed protein; n=1; Oryza sativa Japonica Group|Rep: Expressed protein - Oryza sativa, partial (85%)
A_99_P229661	2.16676	up	4220.58	2024.04	4165.89	1821.25	3529.56	1654.93	1.0601988	1.1936951	1.0927199	P	P	P			Rep: Pyruvate dehydrogenase complex dihydrolipoamide acetyltransferase - Burkholderia multivorans ATCC 17616, partial (6%) [TC333191]	ATTTTGTCGATAAGACATGATTCATTATATCTACGGACATCTGTTTTCTCTTTGCATGGC							TA61452_4565		TC333191		TC412967(100.00|60)	weakly similar to UniRef100_Q5U7K0 Cluster: Stem-specific protein; n=1; Saccharum hybrid cultivar|Rep: Stem-specific protein - Saccharum hybrid cultivar, partial (64%)	NA	NA	weakly similar to Cluster: Stem-specific protein; n=1; Saccharum hybrid cultivar|Rep: Stem-specific protein -, partial (63%)
A_99_P546722	2.16457	up	1033.71	501.817	933.406	410.829	811.17	374.334	1.0426046	1.1839657	1.1156808	P	P	P			CJ929912 Y. Ogihara unpublished cDNA library, whchan Triticum aestivum cDNA clone whchan40m15 5', mRNA sequence [CJ929912]	TGTGCTGGATTTGTATATATTTTTCTCTCTCTCGGCAATACAGGCTTGTGCAGGCATTGC			CJ929912				CJ929912	TC451036	TC357924	Ta.53725	TC451036(100.00|60)		NA	NA	homologue to Cluster: GA15242-PA; n=1; Drosophila pseudoobscura|Rep: GA15242-PA - Drosophila pseudoobscura, partial (1%)
A_99_P335226	2.16406	up	1265.97	553.333	1001.42	474.431	943.373	449.523	1.1940191	1.077773	1.0694323	P	P	P			Rep: DnaJ domain containing protein, expressed - Oryza sativa subsp. japonica (Rice), partial (45%) [TC333784]	TCAGATTTGTGGACTGGGATACGGGAATACATACTGACATGTTACCTTGCAAACAACACC							TA92124_4565		TC333784
A_99_P340746	2.16324	up	2021.58	937.218	1773.18	810.783	1618.1	754.03	1.109024	1.1289502	1.1016103	P	P	P			Rep: Zinc finger protein-like - Oryza sativa subsp. japonica (Rice), partial (44%) [TC322815]	TCGTCATGTTACTGTTAATGCCTGTTTGTGTTTGTCCTAAGTATGTACCGTCTGACTGAT							TA93820_4565		TC322815		TC392511(100.00|57);TC415152(100.00|60)	homologue to UniRef100_Q5JNB8 Cluster: Zinc finger protein-like; n=1; Oryza sativa Japonica Group|Rep: Zinc finger protein-like - Oryza sativa subsp. japonica (Rice), partial (37%);homologue to UniRef100_Q5JNB8 Cluster: Zinc finger protein-like; n=1; Oryza sativa Japonica Group|Rep: Zinc finger protein-like - Oryza sativa subsp. japonica (Rice), partial (44%)	NA;NA	NA;NA	homologue to Cluster: Zinc finger protein-like; n=1; Oryza sativa Japonica Group|Rep: Zinc finger protein-like - , partial (36%) ;similar to Cluster: Putative uncharacterized protein; n=2; Oryza sativa|Rep: Putative uncharacterized protein, partial (51%)
A_99_P321711	2.16195	up	3753.69	1799.03	3126.21	1467.98	3129.03	1375.91	1.0610905	1.0905838	1.1853237	P	P	P			Rep: Cold induced protein-like - Oryza sativa subsp. japonica (Rice), partial (76%) [TC287312]	GGTGTGTAAATAGAGACCGGTTGTATACCCAACCTTTTCTTTCGATTAACAAAGATTATC							TA88046_4565		TC287312		TC378785(100.00|60)	similar to UniRef100_Q94JH8 Cluster: Cold induced protein-like; n=1; Oryza sativa Japonica Group|Rep: Cold induced protein-like - Oryza sativa subsp. japonica (Rice), partial (76%)	NA	NA	similar to Cluster: Putative uncharacterized protein; n=1; Deschampsia antarctica|Rep: Putative, partial (75%)
A_99_P413932	2.16151	up	46.5649	22.2611	55.1868	28.2879	40.1481	16.2233	1.0647198	0.9641371	1.3072671	M	M	M				TATATGTTTGGGATTGAACATTGCTGGGTGTTAATTATGTTTGCCGTCGTCTTTTAGACC							TC284146		TC284146		TC375578(100.00|60)		NA	NA	Cluster: DNA polymerase III epsilon subunit; n=1; Anaplasma phagocytophilum HZ|Rep: DNA polymerase , partial (5%)
A_99_P140538	2.16138	up	173.65	71.7537	153.168	68.9247	116.123	61.8516	1.2750595	1.1520251	0.9087668	P	P	P	LOC100037628	100037628	Triticum aestivum CBFIVb-D21 mRNA, complete cds [EF028776]	TATAGTTGGTTCTATACTTCTGTCCCACCAGATATGGGAAGAAACAGAGGGGAATATTTT		100037628	EF028776				EF028776	TC369397	TC277934	Ta.50424	TC369397(100.00|60)	UniRef100_A0MPL4 Cluster: CBFIVb-D21; n=1; Triticum aestivum|Rep: CBFIVb-D21 - Triticum aestivum (Wheat), complete	NA	NA	Cluster: CBFIVb-D21; n=1; Triticum aestivum|Rep: CBFIVb-D21 - Triticum aestivum (Wheat), complete
A_99_P319616	2.15908	up	772.932	312.655	562.158	277.169	468.815	233.551	1.305772	1.0202074	1.0052794	P	P	P				TGCAGTGTTTGCTGTTGGCATGATTACAATGTTGCAGCTCCATTTGTTGTCTTCTGGAGA							TA87430_4565		TC300384		TC392119(100.00|60)		NA	NA	similar to Cluster: Putative uncharacterized protein; n=1; Oryza sativa Indica Group|Rep: Putative, partial (55%)
A_99_P527492	2.1565	up	580.492	308.945	555.864	228.534	453.821	206.81	0.90992737	1.2823205	1.1338196	P	P	P				GCAATAATTATTACTCTAGCTAATCGTCCAATGTGCTTTGCTACACCCACGTAATGCTAC				GO:0008289|GO:0006869|GO:0005739|GO:0009536|GO:0016023			TC350564		TC350564		TC443528(100.00|60)		GO:0005739 (mitochondrion), GO:0006869 (lipid transport), GO:0008289 (lipid binding), GO:0009536 (plastid), GO:0016023 (cytoplasmic membrane-bound vesicle)	NA	similar to Cluster: Putative uncharacterized protein; n=1; Oryza sativa Indica Group|Rep: Putative, partial (76%)
A_99_P411112	2.1564	up	6224.15	2502.04	4153.49	2049.24	3871.12	1946.51	1.3147725	1.0192356	0.99186325	P	P	P			Rep: COI1 - Oryza sativa subsp. japonica (Rice), partial (47%) [TC281735]	GTTCTACGAACAGTATTGGATTAGTTGTTGTACCATCTGTGAAACAATCTGCACAATGTT							TA71973_4565		TC281735		TC373179(100.00|60);TC394030(98.33|59)	similar to UniRef100_Q6Y9P5 Cluster: COI1; n=2; Oryza sativa|Rep: COI1 - Oryza sativa subsp. japonica (Rice), partial (50%);similar to UniRef100_Q5VJQ1 Cluster: Coronatine-insensitive 1; n=1; Nicotiana tabacum|Rep: Coronatine-insensitive 1 - Nicotiana tabacum (Common tobacco), partial (28%)	NA;NA	NA;NA	similar to Cluster: Putative uncharacterized protein; n=2; Oryza sativa|Rep: Putative uncharacterized protein, partial (51%) ;similar to Cluster: Putative uncharacterized protein; n=2; Oryza sativa|Rep: Putative uncharacterized protein, partial (18%)
A_99_P575197	2.15405	up	234.069	101.221	188.001	87.785	142.495	70.6069	1.209428	1.0986981	1.0130343	P	P	P			Rep: Chromosome chr15 scaffold_40, whole genome shotgun sequence - Vitis vinifera (Grape), partial (58%) [TC368087]	CACGTAGAGATGAAGACGCATGTGCAAATACATGATACATATATATATAGTCGTCCTTGT				GO:0003700|GO:0006355			CA721566		TC368087		TC461590(100.00|60)	similar to UniRef100_A7PZJ9 Cluster: Chromosome chr15 scaffold_40, whole genome shotgun sequence; n=1; Vitis vinifera|Rep: Chromosome chr15 scaffold_40, whole genome shotgun sequence - Vitis vinifera (Grape), partial (58%)	GO:0003700 (transcription factor activity), GO:0006355 (regulation of transcription, DNA-dependent)	NA	similar to Cluster: Putative WRKY DNA binding protein; n=3; Oryza sativa|Rep: Putative WRKY DNA binding, partial (38%)
A_99_P490762	2.15247	up	3998.86	2009.35	3574.16	1679.3	3386.88	1438.52	0.99285895	1.0897398	1.2353736	P	P	P				CTTGTAAATTCCAAGTCTCAATAAAGGGAACACAAACTTGCCTTTTTGTACAGAACAATC							TC334902		TC334902		TC427584(100.00|60)		NA	NA	Cluster: Predicted protein; n=1; Monosiga brevicollis MX1|Rep: Predicted protein - Monosiga, partial (1%)
A_99_P516807	2.15213	up	298.956	130.203	201.105	89.7688	169.844	87.6446	1.1991677	1.163662	0.9544725	P	P	P			Rep: Zinc finger protein - Aedes aegypti (Yellowfever mosquito), partial (4%) [TC346271]	GCTTTAAGACTGAACGTGAGTGTTGTATTTGCTCAGAGAAGAGAAGATGATCATATTGAG							TC346271		TC346271		TC439146(100.00|60)	similar to UniRef100_Q172Y8 Cluster: Zinc finger protein; n=1; Aedes aegypti|Rep: Zinc finger protein - Aedes aegypti (Yellowfever mosquito), partial (4%)	NA	NA	weakly similar to Cluster: Polyketide synthase; n=1; Plesiocystis pacifica SIR-1|Rep: Polyketide synthase -, partial (0%)
A_99_P441847	2.14866	up	99.0029	46.2277	87.3187	37.3272	56.9851	28.7795	1.0987129	1.2260618	0.9855447	M	M	P				GTGTATGGATTGCTTCATGATTATTCTGAACAACCTGCAAGTCTCTAGTGTGTAATATAA							TC305934		TC305934		TC397797(100.00|60)		NA	NA	Cluster: Lipid-A-disaccharide synthase; n=1; Synechococcus sp. WH 5701|Rep: Lipid-A-disaccharide, partial (3%)
A_99_P327411	2.14843	up	3628.11	1589.61	3166.74	1381.39	2464.55	1300.34	1.1905442	1.1968728	0.9224348	P	P	P			Rep: Predicted protein - Physcomitrella patens subsp. patens, partial (24%) [TC338736]	GCACGCACGTCCATTGTACATCAAAGGTAGATGAAAAGCTGTTGTCATGTTTGGTAACTT							TA89770_4565		TC338736		TC437963(98.33|59);TC431528(100.00|60)	similar to UniRef100_A9S549 Cluster: Predicted protein; n=1; Physcomitrella patens subsp. patens|Rep: Predicted protein - Physcomitrella patens subsp. patens, partial (30%);similar to UniRef100_A9S549 Cluster: Predicted protein; n=1; Physcomitrella patens subsp. patens|Rep: Predicted protein - Physcomitrella patens subsp. patens, partial (24%)	NA;NA	NA;NA	homologue to Cluster: Putative uncharacterized protein; n=1; Oryza sativa Indica Group|Rep: Putative, partial (21%) ;homologue to Cluster: Putative uncharacterized protein; n=1; Oryza sativa Indica Group|Rep: Putative, partial (17%)
A_99_P126280	2.14365	up	2888.19	1339.51	2318.79	1054.87	2022.27	973.013	1.1084634	1.1362982	1.0554417	P	P	P	WPPK1	100127074	Triticum aestivum WPPK1 mRNA for protein kinase, complete cds [AB298101]	TTGTGTTCTGAAGAATATCCATACCGTGGTAGCTAGAAGTAGTAGTCCCACAGTTCCCCA	NA|NA|NA|NA|NA|NA|2.7.11|NA|NA	100127074	AB298101	GO:0005634|GO:0004674|GO:0005524|GO:0006468|GO:0016301|GO:0005737|GO:0009536|GO:0005730|GO:0005575	cellular_component|nucleus|ATP binding|kinase activity|protein amino acid phosphorylation|cytoplasm|protein serine/threonine kinase activity|nucleolus|plastid	TAIR|gene:2133836~86.94~62|TAIR|gene:2160921~87.04~51|GR_protein|Q9LGY1~83.06~57|TAIR|gene:2098119~83.47~52|GR_protein|Q9LGY1~83.06~57|TAIR|gene:2160921~87.04~51|GR_protein|Q9LGY1~83.06~57|TAIR|gene:2160921~87.04~51|GR_protein|A2ZR13~84.35~56	AB298101	TC379629	TC288142	Ta.46044	TC380942(98.33|59);CV761985(100.00|60);CA601760(93.33|56);TC379629(100.00|60);TC375632(100.00|60)	UniRef100_A7VL53 Cluster: Protein kinase; n=1; Triticum aestivum|Rep: Protein kinase - Triticum aestivum (Wheat), partial (23%);similar to UniRef100_Q86P15 Cluster: RE09158p; n=1; Drosophila melanogaster|Rep: RE09158p - Drosophila melanogaster (Fruit fly), partial (3%);UniRef100_A7VL53 Cluster: Protein kinase; n=1; Triticum aestivum|Rep: Protein kinase - Triticum aestivum (Wheat), partial (14%);U…	NA;NA;NA;GO:0004674 (protein serine/threonine kinase activity), GO:0005524 (ATP binding), GO:0005575 (cellular_component), GO:0005634 (nucleus), GO:0005730 (nucleolus), GO:0005737 (cytoplasm), GO:0006468 (protein amino acid phosphorylation), GO:0009536 (plastid), GO:0016301 (kinase activity);NA	NA;NA;NA;protein kinase;NA	Cluster: Protein kinase; n=1; Triticum aestivum|Rep: Protein kinase - Triticum aestivum (Wheat), partial (23%) ;NA;NA;Cluster: Protein kinase; n=1; Triticum aestivum|Rep: Protein kinase - Triticum aestivum (Wheat), complete;Cluster: Protein kinase; n=1; Triticum aestivum|Rep: Protein kinase - Triticum aestivum (Wheat), partial (28%)
A_99_P576812	2.14338	up	360.434	160.541	278.718	130.397	246.634	120.198	1.16679	1.0959002	1.036963	P	P	P	LOC543265	543265	Triticum aestivum low-molecular-weight glutenin storage protein mRNA, complete cds [U86026]	AACAACCTCAACAACAACAGGTACAAAAGGGTACCTTTTTGCAGCCACACCAGATAGCTC		543265	U86026				U86026	TC369375	NP811846	Ta.131	NP414264(98.33|59);TC369375(100.00|60);TC434870(100.00|60);NP811846(100.00|60);TC393936(95.00|57);TC440857(100.00|60);TC369349(98.33|59);TC429521(96.77|60);TC368712(100.00|60);TC393980(96.67|58);TC402610(96.67|58);TC430782(100.00|60)	GB|AB062871.1|BAB78757.1 low-molecular-weight glutenin subunit group 6 type IV [Triticum aestivum];UniRef100_Q8W3V4 Cluster: Low-molecular-weight glutenin subunit group 8 type IV; n=2; Triticeae|Rep: Low-molecular-weight glutenin subunit group 8 type IV - Triticum aestivum (Wheat), complete;homologue to UniRef100_Q7Y074 Cluster: Low molecular weight glutenin precursor; n=1; Triticum aestivum subs…	NA;NA;NA;NA;NA;NA;NA;NA;NA;NA;NA;NA	NA;low molecular weight glutenin^^low-molecular-weight glutenin storage protein^^low-molecular-weight glutenin subunit group 9 type IV [Triticum aestivum]^^low molecular weight glutenin [Triticum aestivum]^^phytochrome C [Triticum aestivum]^^low-molecular-weight glutenin subunit group 8 type IV [Triticum aestivum]^^low molecular weight glutenin subunit GF-2^^low molecular weight glutenin subunit …	NA;Cluster: Low-molecular-weight glutenin subunit group 8 type IV; n=2; Triticeae|Rep:, complete;homologue to Cluster: Low molecular weight glutenin precursor; n=1; Triticum aestivum subsp. tibeticum|Rep: Low, complete;NA;Cluster: LMM glutenin 1; n=1; Triticum aestivum|Rep: LMM glutenin 1 - Triticum aestivum (Wheat), complete;Cluster: Low molecular weight glutenin subunit; n=1; Thinopyrum ponticu…
A_99_P521672	2.14215	up	130.916	55.1117	126.517	60.535	105.679	53.3741	1.2482066	1.0634937	0.98548216	P	P	P			Rep: Glucose-6-phosphate/phosphate-tranlocator-like - Oryza sativa subsp. japonica (Rice), partial (60%) [TC348225]	TTGTGTTGTAAACCTCGTTTGTGGTAGACTCTCACTGCATCTGTTGTACATAGAAGAACT				GO:0016020|GO:0005739			CJ553579		TC348225		TC441157(100.00|60)	homologue to UniRef100_Q6Z5L0 Cluster: Glucose-6-phosphate/phosphate-tranlocator-like; n=1; Oryza sativa Japonica Group|Rep: Glucose-6-phosphate/phosphate-tranlocator-like - Oryza sativa subsp. japonica (Rice), partial (60%)	GO:0005739 (mitochondrion), GO:0016020 (membrane)	NA	homologue to Cluster: Glucose-6-phosphate/phosphate-tranlocator-like; n=1; Oryza sativa Japonica Group|Rep:, partial (60%)
A_99_P532267	2.14158	up	115.209	59.625	109.681	49.5546	92.4038	40.2342	0.95026535	1.1462259	1.1995316	M	M	P			Rep: Splicing factor - Oryza sativa subsp. indica (Rice), partial (12%) [TC352427]	TCGTGAATTTTTCATGTTTGACAAATGTTGACGTGTGTTATGCCGCCTTGTCTGAACCTG							TC352427		TC352427		TC445371(100.00|60);TC408960(98.25|56)	similar to UniRef100_A6MZ96 Cluster: Splicing factor; n=1; Oryza sativa Indica Group|Rep: Splicing factor - Oryza sativa subsp. indica (Rice), partial (12%);similar to UniRef100_Q2QKC1 Cluster: Alternative splicing regulator; n=1; Triticum aestivum|Rep: Alternative splicing regulator - Triticum aestivum (Wheat), partial (51%)	NA;GO:0000245 (spliceosome assembly), GO:0000398 (nuclear mRNA splicing, via spliceosome), GO:0003676 (nucleic acid binding), GO:0005739 (mitochondrion), GO:0008380 (RNA splicing), GO:0016607 (nuclear speck)	NA;NA	similar to Cluster: Putative uncharacterized protein; n=2; Oryza sativa|Rep: Putative uncharacterized protein, partial (10%) ;similar to Cluster: Putative uncharacterized protein; n=1; Oryza sativa Indica Group|Rep: Putative, partial (51%)
A_99_P119110	2.14012	up	3472.77	1686.53	2890.13	1327.71	2773.65	1268.34	1.0420276	1.1221962	1.1288434	P	P	P			CJ668177 Y.Ogihara unpublished cDNA library Wh_KMV Triticum aestivum cDNA clone whkv13o19 5', mRNA sequence [CJ668177]	GGTAATGGATGATGCATGTAAAGTTTTTGTGTGATTAGTGATCTTCGTTGGGTTCTGCAT			CJ668177				CJ668177	TC441464	TC348534	Ta.43854	TC441464(100.00|60)	UniRef100_Q64I12 Cluster: Dinitrogenase reductase; n=1; uncultured bacterium|Rep: Dinitrogenase reductase - uncultured bacterium, partial (8%)	NA	NA	weakly similar to Cluster: Putative uncharacterized protein; n=1; Oryza sativa Japonica Group|Rep: Putative, partial (9%)
A_99_P328561	2.13838	up	2742.26	1166.56	2068	938.697	1629.47	863.005	1.2330998	1.1395025	0.9169588	P	P	P			Rep: Os04g0505700 protein - Oryza sativa subsp. japonica (Rice), partial (77%) [TC316571]	TCCATTATGGATAATTCCGTGTTTTACTGTGGAGCTAATAGCATCATCAGTAGTCTCCCC							TA90101_4565		TC316571		TC433697(98.28|57);TC408659(100.00|60)	similar to UniRef100_Q0JBW9 Cluster: Os04g0505700 protein; n=2; Oryza sativa|Rep: Os04g0505700 protein - Oryza sativa subsp. japonica (Rice), partial (12%);similar to UniRef100_Q0JBW9 Cluster: Os04g0505700 protein; n=2; Oryza sativa|Rep: Os04g0505700 protein - Oryza sativa subsp. japonica (Rice), partial (77%)	NA;NA	NA;NA	similar to Cluster: Putative uncharacterized protein; n=1; Oryza sativa Japonica Group|Rep: Putative, partial (9%) ;similar to Cluster: Putative uncharacterized protein; n=1; Oryza sativa Japonica Group|Rep: Putative, partial (62%)
A_99_P542142	2.13802	up	1650.18	795.757	1672.88	736.496	1307.54	630.176	1.0522213	1.1835861	1.0530292	P	P	P				ACCGAACCGAACCGAATCCAACTCTTTAGTGAACGCATGGATGCATACCTGATCTTTGTT							TC356239		TC356239		TC449355(98.33|59);CD862814(88.89|56)	;UniRef100_A6QXI4 Cluster: Predicted protein; n=2; Ajellomyces capsulatus NAm1|Rep: Predicted protein - Ajellomyces capsulata (strain NAm1) (Histoplasma capsulatum), partial (9%)	NA;NA	NA;NA	similar to Cluster: PREDICTED: hypothetical protein; n=1; Ornithorhynchus anatinus|Rep: PREDICTED:, partial (4%) ;NA
A_99_P363556	2.13735	up	1329.9	679.813	1268.1	568.395	1150.02	514.057	0.96810716	1.1577014	1.1616553	P	P	P			Rep: SBP1-like - Oryza sativa subsp. japonica (Rice), partial (41%) [TC351038]	TATTGGTAGGTTGCCTAATATTCATGTGCTGAACTAACCTTAGTACTACCTGGGGGTGGG							TA101220_4565		TC351038		TC443999(100.00|60)	similar to UniRef100_Q6H7B3 Cluster: SBP1-like; n=2; Oryza sativa|Rep: SBP1-like - Oryza sativa subsp. japonica (Rice), partial (41%)	GO:0016023 (cytoplasmic membrane-bound vesicle)	NA	similar to Cluster: OSJNBb0118P14.4 protein; n=2; Oryza sativa|Rep: OSJNBb0118P14.4 protein - Oryza sativa, partial (66%)
A_99_P571452	2.13651	up	1121.54	516.702	800.946	386.045	761.878	351.815	1.118082	1.0529364	1.1147431	P	P	P			Rep: LigA - Anaeromyxobacter sp. (strain Fw109-5), partial (4%) [TC366852]	GTGCTAATCCTGTGGTGAAATGCATCATCTTCCGTTGTTATGTCATTCCAACTTGCAAGC							TC366852		TC366852		TC460275(100.00|60)	homologue to UniRef100_A7HA47 Cluster: LigA; n=1; Anaeromyxobacter sp. Fw109-5|Rep: LigA - Anaeromyxobacter sp. (strain Fw109-5), partial (4%)	NA	NA	homologue to Cluster: LigA; n=1; Anaeromyxobacter sp. Fw109-5|Rep: LigA - Anaeromyxobacter sp. (strain Fw109-5), partial (3%)
A_99_P125655	2.13602	up	80.4304	37.7349	77.3717	32.824	64.9167	33.4663	1.0918441	1.2370553	0.95587957	M	M	M			G174.112A19F010824 G174 Triticum aestivum cDNA clone G174112A19, mRNA sequence [CD899346]	TAACAACATGTTGCCCGTATTGATCTACCCCCTCCATAAAAAGTAGTGATCTAAACACTC			CD899346				CD899346	TC413423	TC321128	Ta.45859	TC413423(100.00|60)	similar to UniRef100_Q6ZHJ5 Cluster: Pentatricopeptide (PPR) repeat-containing protein-like; n=1; Oryza sativa Japonica Group|Rep: Pentatricopeptide (PPR) repeat-containing protein-like - Oryza sativa subsp. japonica (Rice), partial (9%)	NA	NA	similar to Cluster: Putative uncharacterized protein; n=1; Oryza sativa Indica Group|Rep: Putative, partial (9%)
A_99_P303126	2.13229	up	276.204	141.506	243.395	108.103	195.788	88.752	0.9648725	1.1708935	1.141438	P	P	P			Triticum aestivum clone CYP86-TA cytochrome P450 mRNA, complete cds [AF123609]	GTTGGTGACCAGATCATAGCCAACTAGGCTATTCTATTCTATTCTATTTTTGAAGATGTT	NA|NA|NA|NA|NA		AF123609	GO:0016020|GO:0006631|GO:0008393|GO:0019825|GO:0009536	membrane|fatty acid metabolic process|plastid|oxygen binding|fatty acid (omega-1)-hydroxylase activity	GR_protein|Q7XSQ8~93.43~98|TAIR|gene:3714594~86.90~83|GR_protein|A3AWD1~93.53~95|TAIR|gene:2026658~86.90~83|TAIR|gene:3714594~86.90~83	AF123609	TC372995	TC281559	Ta.45477	TC372995(100.00|58)	UniRef100_Q9FVM8 Cluster: Cytochrome P450; n=1; Triticum aestivum|Rep: Cytochrome P450 - Triticum aestivum (Wheat), complete	GO:0006631 (fatty acid metabolic process), GO:0008393 (fatty acid (omega-1)-hydroxylase activity), GO:0009536 (plastid), GO:0016020 (membrane), GO:0019825 (oxygen binding)	cytochrome P450	Cluster: Cytochrome P450; n=1; Triticum aestivum|Rep: Cytochrome P450 - Triticum aestivum (Wheat), complete
A_99_P370297	2.12291	up	96.1702	45.2872	77.147	35.0919	61.2055	29.8655	1.086486	1.1364713	1.0351787	M	M	P			Rep: AP endonuclease 2-like - Oryza sativa subsp. japonica (Rice), partial (13%) [TC321389]	GTTTTTCAGTCATTTTCTGCCGTTGCCGTGCAGGTCAAATGACTACTTTCTGCACTTGAT							TA103159_4565		TC321389		TC413692(100.00|60)	homologue to UniRef100_Q69JZ1 Cluster: AP endonuclease 2-like; n=1; Oryza sativa Japonica Group|Rep: AP endonuclease 2-like - Oryza sativa subsp. japonica (Rice), partial (13%)	NA	NA	homologue to Cluster: AP endonuclease 2-like; n=1; Oryza sativa Japonica Group|Rep: AP endonuclease 2-like -, partial (13%)
A_99_P381702	2.11806	up	385.984	176.67	369.981	172.826	293.437	144.437	1.1274834	1.0981306	1.0226126	P	P	P			Rep: Os03g0663700 protein - Oryza sativa subsp. japonica (Rice), partial (51%) [TC282762]	AGAGCCGCTTGGCTCAGCTCGGTCATTTTTAGTCAATAGAAAGAAACAGCCACCATTTGT							TA105945_4565		TC282762		TC374210(100.00|60)	homologue to UniRef100_Q0DPU0 Cluster: Os03g0663700 protein; n=1; Oryza sativa Japonica Group|Rep: Os03g0663700 protein - Oryza sativa subsp. japonica (Rice), partial (51%)	NA	NA	homologue to Cluster: Os03g0663700 protein; n=1; Oryza sativa Japonica Group|Rep: Os03g0663700 protein - Oryza, partial (51%)
A_99_P325641	2.115	up	7968.32	3230.53	5696.72	2913.16	4794.19	2444.2	1.3025025	0.9675483	0.97192574	P	P	P			Rep: F20B17.6 - Arabidopsis thaliana (Mouse-ear cress), partial (18%) [TC305787]	AAGACCTCCTCTTTAATGTCGGGATGTTCGGTTGTAGCTGTCCTAGAACAATAACTCAAT							TA89243_4565		TC305787		TC397632(100.00|60);TC412158(93.33|56)	similar to UniRef100_Q9MA12 Cluster: F20B17.6; n=1; Arabidopsis thaliana|Rep: F20B17.6 - Arabidopsis thaliana (Mouse-ear cress), partial (18%);similar to UniRef100_A7QQF9 Cluster: Chromosome undetermined scaffold_142, whole genome shotgun sequence; n=1; Vitis vinifera|Rep: Chromosome undetermined scaffold_142, whole genome shotgun sequence - Vitis vinifera (Grape), partial (12%)	NA;NA	NA;NA	similar to Cluster: Putative uncharacterized protein OJ1118_A06.15; n=1; Oryza sativa Japonica Group|Rep:, partial (29%) ;homologue to Cluster: Putative uncharacterized protein OJ1118_A06.15; n=1; Oryza sativa Japonica Group|Rep:, partial (8%)
A_99_P415467	2.11482	up	4399	1966.82	3442.23	1666.56	3207.59	1566.63	1.161311	1.0464698	1.0338259	P	P	P			Rep: Ankyrin repeat-rich protein - Solanum tuberosum (Potato), partial (15%) [TC285444]	AGCGATGTAGCAACATATGGAAATGGAACTATTCCTACCTACCTGGGTTTGTAAATAACC							TC285444		TC285444		TC376871(100.00|60)	similar to UniRef100_A7L3A0 Cluster: Ankyrin repeat-rich protein; n=1; Solanum tuberosum|Rep: Ankyrin repeat-rich protein - Solanum tuberosum (Potato), partial (15%)	NA	NA	similar to Cluster: Putative uncharacterized protein; n=1; Oryza sativa Indica Group|Rep: Putative, partial (27%)
A_99_P345341	2.11456	up	974.258	407.907	703.19	353.457	614.434	308.789	1.2560624	0.9923791	0.99263865	P	P	P			Rep: Chromosome chr19 scaffold_4, whole genome shotgun sequence - Vitis vinifera (Grape), partial (17%) [TC342583]	TATAGACCTGCACTGTAACTACTTGATAAATAGAAGCTGATTGTTACCATCATCTGGTCT							TA95283_4565		TC342583		TC435402(100.00|60)	similar to UniRef100_A7P113 Cluster: Chromosome chr19 scaffold_4, whole genome shotgun sequence; n=2; Vitis vinifera|Rep: Chromosome chr19 scaffold_4, whole genome shotgun sequence - Vitis vinifera (Grape), partial (17%)	NA	NA	similar to Cluster: Putative uncharacterized protein; n=1; Oryza sativa Indica Group|Rep: Putative, partial (27%)
A_99_P327711	2.11072	up	53.2339	22.4116	47.7719	24.0943	45.3791	22.7268	1.2481025	0.9874721	0.99763626	M	M	M				TATCGGGTCTAATCATCTGAACTCTGATATATTAGTATCTAAGATCAGCAGACATTAGTC							TA89860_4565
A_99_P202461	2.10887	up	191.16	94.95	179.793	74.2793	137.036	71.2017	1.0095373	1.2753075	0.94457483	P	P	P			Rep: Alternative splicing regulator - Triticum aestivum (Wheat), partial (51%) [TC316886]	TGACAAATGTTGACGTGTGTTATGCCGCCTTGTCTGAACCTGAAAGTCTTTTTGCGGTTG							TA51753_4565		TC316886		TC408960(100.00|60)	similar to UniRef100_Q2QKC1 Cluster: Alternative splicing regulator; n=1; Triticum aestivum|Rep: Alternative splicing regulator - Triticum aestivum (Wheat), partial (51%)	GO:0000245 (spliceosome assembly), GO:0000398 (nuclear mRNA splicing, via spliceosome), GO:0003676 (nucleic acid binding), GO:0005739 (mitochondrion), GO:0008380 (RNA splicing), GO:0016607 (nuclear speck)	NA	similar to Cluster: Putative uncharacterized protein; n=1; Oryza sativa Indica Group|Rep: Putative, partial (51%)
A_99_P122310	2.10813	up	328.278	164.38	265.457	117.995	266.726	127.907	0.99787956	1.1697572	1.0602576	P	P	P			CJ665027 Y.Ogihara unpublished cDNA library Wh_KMP Triticum aestivum cDNA clone whkp2b05 5', mRNA sequence [CJ665027]	GTGCTGGGTGGTGTTGCAAGCTTCACTGGCAATACAAAAACATTTGTTCAGTTTAAAAAA			CJ665027				CJ665027	TC443156		Ta.44805
A_99_P154507	2.10708	up	100.433	47.2205	85.206	41.3157	74.2506	34.8144	1.0887502	1.0442629	1.0927176	M	M	P			CJ954747 Y. Ogihara unpublished cDNA library, whchul Triticum aestivum cDNA clone whchul5f13 5', mRNA sequence [CJ954747]	CGAACTCTGTTCTTTGATTGATCATCAGTTCTTTTGTACATGAATATACAAGGAACGTGA	NA|NA|NA|NA		CJ954747	GO:0005516|GO:0005739|GO:0009734|GO:0050896	response to stimulus|auxin mediated signaling pathway|calmodulin binding|mitochondrion	GR_protein|Q75GP8~81.48~51|GR_protein|Q75GP8~81.48~51|GR_protein|Q75GP8~81.48~51|GR_protein|A2XKA5~81.48~51	CJ954747	TC418071	TC325668	Ta.53830	TC418071(100.00|60)		GO:0005516 (calmodulin binding), GO:0005739 (mitochondrion), GO:0009734 (auxin mediated signaling pathway), GO:0050896 (response to stimulus)	NA	similar to Cluster: Putative uncharacterized protein; n=2; Oryza sativa|Rep: Putative uncharacterized protein, partial (75%)
A_99_P433467	2.10668	up	38733	16006	29209	14385.2	25263	13276.6	1.274951	1.0218296	0.92813593	P	P	P				ACCCCGTATTTCTTCTCTGTATTTTTACCGCATCGATTTTTACTTGCCTCAAAGACTCGG							TA54140_4565		TC299570	Ta.8450	TC381185(100.00|60);CA613913(100.00|60);TC391278(100.00|60);TC456998(100.00|60)	similar to UniRef100_A7NU89 Cluster: Chromosome chr18 scaffold_1, whole genome shotgun sequence; n=1; Vitis vinifera|Rep: Chromosome chr18 scaffold_1, whole genome shotgun sequence - Vitis vinifera (Grape), partial (59%);UniRef100_P33098 Cluster: 50S ribosomal protein L5; n=1; Micrococcus luteus|Rep: 50S ribosomal protein L5 - Micrococcus luteus (Micrococcus lysodeikticus), partial (5%);similar t…	GO:0003824 (catalytic activity), GO:0009536 (plastid);NA;GO:0003824 (catalytic activity), GO:0005575 (cellular_component), GO:0009536 (plastid), GO:0016787 (hydrolase activity);NA	NA;NA;NA;NA	homologue to Cluster: Putative uncharacterized protein; n=1; Oryza sativa Indica Group|Rep: Putative, partial (60%) ;NA;homologue to Cluster: Hydrolase alpha/beta fold family protein expressed; n=1; Oryza sativa Japonica Group|Rep:, partial (87%) ;Cluster: 50S ribosomal protein L5; n=1; Micrococcus luteus|Rep: 50S ribosomal protein L5 -, partial (5%)
A_99_P120884	2.10622	up	93.1213	46.3929	87.5089	36.2989	85.5728	44.318	1.0052071	1.269505	0.9492597	P	P	P			CJ718729 Y.Ogihara unpublished cDNA library Wh_VWD Triticum aestivum cDNA clone whvd20a11 5', mRNA sequence [CJ718729]	TTTTTCTTGGCCATGTCACCCTGTCTAGCAGGTCCCACATGCCATAAACAAGCTTAAATC			CJ718729				CJ718729	TC405902	TC313875	Ta.44379	TC405902(100.00|60)	weakly similar to UniRef100_A9TWI4 Cluster: Predicted protein; n=1; Physcomitrella patens subsp. patens|Rep: Predicted protein - Physcomitrella patens subsp. patens, partial (4%)	NA	NA	similar to Cluster: OSJNBa0043A12.31 protein; n=1; Oryza sativa Japonica Group|Rep: OSJNBa0043A12.31 protein - , partial (2%)
A_99_P196333	2.10532	up	663.058	281.921	490.406	230.341	419.231	224.961	1.2338449	1.0902044	0.8980699	P	P	P			FGAS065312 Triticum aestivum FGAS: Library 2 Gate 3 Triticum aestivum cDNA, mRNA sequence [CV770919]	GTACATTGATGTGACAGTCTTACAGAGATCATCAACAAGAGAATTATACATTCTATCCCT			CV770919				CV770919	TC431814	TC339013	Ta.34141	TC431814(98.33|59)	similar to UniRef100_Q9FIU7 Cluster: Beta-glucosidase; n=1; Arabidopsis thaliana|Rep: Beta-glucosidase - Arabidopsis thaliana (Mouse-ear cress), partial (8%)	NA	NA	homologue to Cluster: Putative uncharacterized protein; n=2; Oryza sativa|Rep: Putative uncharacterized protein, partial (10%)
A_99_P510137	2.10464	up	5224.59	2610.47	4335.21	2042.04	4211.55	1919.49	1.0010071	1.0860893	1.1336278	P	P	P			Rep: Os02g0201300 protein - Oryza sativa subsp. japonica (Rice), partial (31%) [TC343331]	TGCATTGTTCTACCTGATCTAATGGTTAATGAAAGTTGCCTTTGATCCTGTTCTTCAAAA							TC343331		TC343331		TC436157(100.00|60)	similar to UniRef100_Q0E300 Cluster: Os02g0201300 protein; n=2; Oryza sativa Japonica Group|Rep: Os02g0201300 protein - Oryza sativa subsp. japonica (Rice), partial (31%)	NA	NA	homologue to Cluster: Putative uncharacterized protein; n=2; Oryza sativa|Rep: Putative uncharacterized protein, partial (58%)
A_99_P441857	2.10119	up	193.212	100.763	151.754	73.6749	134.485	57.2576	0.9392276	1.0424838	1.2319121	P	P	P			Rep: Os07g0638900 protein - Oryza sativa subsp. japonica (Rice), partial (39%) [TC305937]	GTTGGTTTTGTCAAACTTCTACTACAACTCTCCATTTGTGTGTAATAAAGGTACACTAAG							TC305937		TC305937		TC397772(100.00|60)	weakly similar to UniRef100_Q0D497 Cluster: Os07g0638900 protein; n=1; Oryza sativa Japonica Group|Rep: Os07g0638900 protein - Oryza sativa subsp. japonica (Rice), partial (39%)	NA	NA	weakly similar to Cluster: Putative uncharacterized protein; n=1; Oryza sativa Indica Group|Rep: Putative, partial (28%)
A_99_P197671	2.09859	up	80.0129	43.3932	74.484	35.1269	64.5242	27.2961	0.8827633	1.0843548	1.2411432	M	M	P				TTCTCGTAGTTATCAAGGATGACACCTTCGAAGGAACTAGTAATTCCTTAGAAACACTTT							TA50040_4565		TC302060		TC371049(100.00|60);TC393816(100.00|60)	;	NA;GO:0004601 (peroxidase activity), GO:0005739 (mitochondrion), GO:0016023 (cytoplasmic membrane-bound vesicle)	NA;NA	similar to Cluster: Class III peroxidase 97 precursor; n=5; Oryza sativa|Rep: Class III peroxidase 97, partial (14%) ;similar to Cluster: Class III peroxidase 97 precursor; n=5; Oryza sativa|Rep: Class III peroxidase 97, partial (66%)
A_99_P540182	2.0973	up	328.395	157.61	241.406	125.753	240.722	104.37	1.0590681	0.9408656	1.2056614	P	P	P				CTATAGTATCTCCTAGGTGATGTTTGCTCCGTTTGTGTAATAAGTTTCCAGTGCAATATA							TA67357_4565		TC355488	Ta.13400	TC402370(100.00|60);TC420514(96.72|59);TC448567(100.00|60)	homologue to UniRef100_Q9ATL7 Cluster: Aquaporin TIP3-1; n=1; Zea mays|Rep: Aquaporin TIP3-1 - Zea mays (Maize), partial (95%);homologue to UniRef100_Q9ATL7 Cluster: Aquaporin TIP3-1; n=1; Zea mays|Rep: Aquaporin TIP3-1 - Zea mays (Maize), partial (34%);	GO:0000326 (protein storage vacuole), GO:0006810 (transport), GO:0006914 (autophagy), GO:0009536 (plastid), GO:0009705 (membrane of vacuole with cell cycle-independent morphology), GO:0015250 (water channel activity), GO:0016020 (membrane), GO:0016023 (cytoplasmic membrane-bound vesicle);NA;NA	NA;NA;NA	homologue to Cluster: Aquaporin TIP3-1; n=1; Zea mays|Rep: Aquaporin TIP3-1 - Zea mays (Maize), partial (94%) ;homologue to Cluster: Aquaporin TIP3-1; n=1; Zea mays|Rep: Aquaporin TIP3-1 - Zea mays (Maize), partial (33%) ;homologue to Cluster: Flagellar autotomy protein Fa1p; n=1; Chlamydomonas reinhardtii|Rep: Flagellar autotomy, partial (1%)
A_99_P154702	2.08803	up	24977.4	11364.4	20437.6	10793.4	20091.8	9185.03	1.1361016	0.9210778	1.1292496	P	P	P			CJ664909 Y.Ogihara unpublished cDNA library Wh_KMP Triticum aestivum cDNA clone whkp20k12 5', mRNA sequence [CJ664909]	GTACCTTCTCTATCGACATGGTAGCTCGCCATATAATGCAATGTAAAATCTACCTGTTCT			CJ664909				CJ664909	TC373713	TC282270	Ta.53885	CA638781(100.00|60);TC373713(100.00|60)	;	NA;NA	NA;NA	NA;homologue to Cluster: Protein NDRG3.; n=1; Takifugu rubripes|Rep: Protein NDRG3. - Takifugu rubripes, partial (4%)
A_99_P450117	2.08789	up	60.0608	25.1817	38.4997	20.1953	34.8773	17.4235	1.2540488	0.9308311	1.0012528	M	M	M				GGCGCCGTATAGAATGGACAGTAATTATGTATAGTATTTCTTCGAAAACCAGAATGGCTC							BJ230096		TC311791	Ta.9755	TC403799(100.00|60)		NA	NA	weakly similar to Cluster: Putative NBS-LRR type resistance protein; n=1; Triticum monococcum|Rep: Putative NBS-LRR, partial (9%)
A_99_P038594	2.08755	up	2805.81	1353.25	2250.71	1039.33	1979.64	977.066	1.0519915	1.1147202	1.0187111	P	P	P			WHE3351_E04_I07ZS Chinese Spring aluminum-stressed root tip cDNA library Triticum aestivum cDNA clone WHE3351_E04_I07, mRNA sequence [BU100287]	AACAAGTGCCATCATGTGCCCGAACTAATCGAAGCCAATCCGGTGTTTTTGTACAAAAAA			BU100287				BU100287			Ta.14323
A_99_P370842	2.08364	up	3797.28	1669.26	2996.61	1375.02	2369.47	1298.53	1.1857538	1.1238775	0.86768824	P	P	P			Rep: Chromosome undetermined scaffold_151, whole genome shotgun sequence - Vitis vinifera (Grape), partial (7%) [TC334301]	GGACGTTGTAGCTCATTCTGGGGAACTTGAATGGGAAATTTCTCAGTTTTTAGTTTGCTC							TA103294_4565		TC334301		TC426940(100.00|60)	similar to UniRef100_A7QRK5 Cluster: Chromosome undetermined scaffold_151, whole genome shotgun sequence; n=1; Vitis vinifera|Rep: Chromosome undetermined scaffold_151, whole genome shotgun sequence - Vitis vinifera (Grape), partial (7%)	GO:0009536 (plastid)	NA	homologue to Cluster: Putative uncharacterized protein; n=1; Oryza sativa Japonica Group|Rep: Putative, partial (4%)
A_99_P081235	2.08288	up	172.067	84.4076	122.424	57.7868	98.1586	46.9128	1.0275277	1.0830764	1.0651331	P	P	P			AL808213 A:22 Triticum aestivum cDNA clone A04_A22_plate_10, mRNA sequence [AL808213]	TGCATGGGAATGTGAAGCAGTAATATTGTGCTGCACATTATATATCGGTGTGTTTGTTTC			AL808213				AL808213	TC441200	TC348275	Ta.31028	TC441200(100.00|60)	similar to UniRef100_A8J4K4 Cluster: Uroporphyrinogen-iii synthase; n=1; Chlamydomonas reinhardtii|Rep: Uroporphyrinogen-iii synthase - Chlamydomonas reinhardtii, partial (5%)	NA	NA	similar to Cluster: Uroporphyrinogen-iii synthase; n=1; Chlamydomonas reinhardtii|Rep: Uroporphyrinogen-iii, partial (5%)
A_99_P016989	2.08207	up	457.48	216.961	383.775	170.451	305.504	160.692	1.0762745	1.1709002	0.92688835	P	P	P			BJ312768 Y. Ogihara unpublished cDNA library, Wh_yf Triticum aestivum cDNA clone whyf11o22 5', mRNA sequence [BJ312768]	GTAAAATATTTCCGTGCCCCCAATGTGAAGTCGCTTTTCTAGTAAACTTCTTGCTAGAAG			BJ312768				BJ312768	TC432372	TC339566	Ta.6938	TC432372(100.00|60)		NA	NA	similar to Cluster: RNAse E; n=1; Rhodopseudomonas palustris HaA2|Rep: RNAse E - Rhodopseudomonas palustris, partial (1%)
A_99_P363571	2.07707	up	111.606	54.9311	103.254	45.9674	79.3547	40.4152	1.0227203	1.16751	0.97341585	P	P	P			Rep: Chromosome chr4 scaffold_32, whole genome shotgun sequence - Vitis vinifera (Grape), partial (27%) [TC293081]	CCATAACTCATGAACGTGATATGTTAAACCATTTATCTGTTATGGCTTTAACCAGTTGTC							TA101225_4565		TC293081		TC384603(100.00|60)	similar to UniRef100_A7PV43 Cluster: Chromosome chr4 scaffold_32, whole genome shotgun sequence; n=1; Vitis vinifera|Rep: Chromosome chr4 scaffold_32, whole genome shotgun sequence - Vitis vinifera (Grape), partial (27%)	NA	NA	similar to Cluster: Putative salt tolerance protein 3; n=1; Oryza sativa Japonica Group|Rep: Putative salt, partial (40%)
A_99_P123445	2.0763	up	738.934	323.505	598.832	304.874	528.472	264.889	1.1916599	0.9739389	0.9964352	P	P	P			CJ698550 Y.Ogihara unpublished cDNA library Wh_SHDr Triticum aestivum cDNA clone whsd13f15 5', mRNA sequence [CJ698550]	GTGTGGGCTTTTCTCTCTTGATATCTAAATTGTGGATTCTGTTTTGATTATCCACACATA			CJ698550				CJ698550	TC454385	TC361147	Ta.45093	TC454385(100.00|60)		NA	NA	NA
A_99_P479277	2.07489	up	232.388	116.998	148.978	62.7101	125.609	66.3524	0.9900549	1.2483276	0.9207154	P	P	P				TTTGGTGATATTCAGCGAAGCGAACTGTTAAAATTGTGCTTACTTTGGATGACCTATCAT							TC329230		TC329230		TC421743(100.00|60)		NA	NA	similar to Cluster: Putative uncharacterized protein; n=1; Tetrahymena thermophila SB210|Rep: Putative, partial (2%)
A_99_P116190	2.07406	up	2096.64	1145.17	2359.17	1004.29	1794.29	864.934	0.87251484	1.2321006	1.0527534	P	P	P			CJ777811 Y. Ogihara unpublished cDNA library, whatl Triticum aestivum cDNA clone whatl24c05 5', mRNA sequence [CJ777811]	CTGGCTTTCTTTGTAATCACAGTTCTATTGCGTGAAATAAATGTCGATTTGCTAAATCGT			CJ777811				CJ777811	TC386089		Ta.43008
A_99_P522117	2.07306	up	3544.92	1623.83	2893.34	1464.95	2751.65	1331.68	1.1263505	0.981882	1.0470513	P	P	P				ATTGAGCTTGATGGATTTTGATGAGTGTAAAGTATTGCCACTTGTGTACATGGATTTGTT							TA77149_4565		TC348415	Ta.21644	TC408400(100.00|60);TC379004(100.00|60);TC441342(100.00|60)	similar to UniRef100_Q93Y95 Cluster: Pollen signalling protein with adenylyl cyclase activity; n=1; Zea mays|Rep: Pollen signalling protein with adenylyl cyclase activity - Zea mays (Maize), partial (24%);similar to UniRef100_Q93Y95 Cluster: Pollen signalling protein with adenylyl cyclase activity; n=1; Zea mays|Rep: Pollen signalling protein with adenylyl cyclase activity - Zea mays (Maize), par…	NA;NA;NA	NA;NA;NA	similar to Cluster: Pollen signalling protein with adenylyl cyclase activity; n=1; Zea mays|Rep: Pollen, partial (23%) ;similar to Cluster: Pollen signalling protein with adenylyl cyclase activity; n=1; Zea mays|Rep: Pollen, partial (45%) ;similar to Cluster: Pollen signalling protein with adenylyl cyclase activity; n=1; Zea mays|Rep: Pollen, partial (10%)
A_99_P430942	2.07198	up	143.332	64.902	152.705	73.6155	111.378	57.3603	1.1430317	1.0526638	0.957336	P	P	P				ATCCCACGGTGATTTTCCTTCGAGAGAATTAGCTGAACTTTCTGAATAAATACATAATGT							TC297552		TC297552		TC389187(100.00|60)		NA	NA	similar to Cluster: Putative uncharacterized protein; n=2; Oryza sativa|Rep: Putative uncharacterized protein, partial (47%)
A_99_P207441	2.07183	up	4392.34	1987.33	3275.81	1583.05	3010.22	1548.05	1.1441612	1.0491495	0.9594165	P	P	P				TTAGAACCCATCAAAATGGGGGATTATTCAAGTGTAAATTCGTATACGTGTGGAGGTTAC							TA53280_4565		TC314852	Ta.55518	TC406900(100.00|60);TC419778(100.00|60)	homologue to UniRef100_Q8V7E3 Cluster: ORF1; n=1; Torque teno virus|Rep: ORF1 - Torque teno virus, partial (30%);	GO:0016023 (cytoplasmic membrane-bound vesicle);GO:0016023 (cytoplasmic membrane-bound vesicle)	NA;NA	similar to Cluster: Putative uncharacterized protein; n=1; Oryza sativa Indica Group|Rep: Putative, partial (77%) ;homologue to Cluster: Putative uncharacterized protein; n=1; Oryza sativa Indica Group|Rep: Putative, partial (54%)
A_99_P389307	2.06715	up	900.107	423.003	717.926	350.106	648.331	320.27	1.0894297	1.036045	1.0174446	P	P	P			Rep: Pm27 protein - Prunus mume (Japanese flowering apricot), partial (14%) [TC329177]	TGATGCACTGCTCTTGTGCATCCCTGTTGGCTCTTGCATTGTATGAACATAACATTTTCT							TA107818_4565		TC329177		TC421690(100.00|60)	similar to UniRef100_Q2Z1Y7 Cluster: Pm27 protein; n=1; Prunus mume|Rep: Pm27 protein - Prunus mume (Japanese flowering apricot), partial (14%)	NA	NA	similar to Cluster: Putative uncharacterized protein OJ1163_C07.30; n=1; Oryza sativa Japonica Group|Rep:, partial (70%)
A_99_P401272	2.06449	up	2159.84	1022.58	1622.43	803.811	1448.52	701.812	1.0787135	1.0132275	1.0454234	P	P	P				CACAAGTTGGTGGAACAGACCAAATGTTGTGACTCGTTTTCTCAAAAGGAATAAAATTTA							TA110757_4565		TC346522		TC439410(100.00|60)		NA	NA	similar to Cluster: Putative uncharacterized protein; n=2; Oryza sativa|Rep: Putative uncharacterized protein, partial (23%)
A_99_P215881	2.06436	up	1010.97	465.552	819.901	370.646	666.718	364.047	1.1187277	1.1454077	0.87295246	P	P	P			Rep: Auxin-repressed protein - Sesbania drummondii, partial (66%) [TC298080]	ACAATAGACAATACAATGAACGAAGTGATATCCTAGTGGTATCCCAACCCATGAGGGTTC							TA56489_4565		TC298080	Ta.53978	TC389737(100.00|60)	similar to UniRef100_A5JSU3 Cluster: Auxin-repressed protein; n=1; Sesbania drummondii|Rep: Auxin-repressed protein - Sesbania drummondii, partial (66%)	GO:0000786 (nucleosome), GO:0003674 (molecular_function), GO:0003677 (DNA binding), GO:0005575 (cellular_component), GO:0005634 (nucleus), GO:0006334 (nucleosome assembly), GO:0007076 (mitotic chromosome condensation), GO:0007283 (spermatogenesis), GO:0008150 (biological_process)	NA	similar to Cluster: Auxin-repressed protein-like protein ARP1 putative expressed; n=1; Oryza sativa Japonica , partial (88%)
A_99_P555412	2.06422	up	526.978	239.056	395.97	200.286	377.64	187.118	1.1403953	0.9833279	1.0130606	P	P	P				AACTGGTTCTAGATTGTAGTCCATGTGTTAGCAAGTTCTTGTCATACATATGTACTTGTT							TC361101		TC361101		TC454290(100.00|60)		NA	NA	Cluster: Putative uncharacterized protein; n=1; Caenorhabditis briggsae|Rep: Putative, partial (2%)
A_99_P526307	2.06008	up	69191	31780.3	56469.9	31209.3	57994.2	26130.9	1.1224527	0.8555069	1.1501493	P	P	P			EST236 Stress treated wheat cDNA libraries from the FGAS project Triticum aestivum cDNA clone 10,1,5, mRNA sequence [DY761340]	GATGGATTCTGTGTAAGAGTTTGACATCGTTGTGAAAGATTTTGCCTAGGCCTTCGATGC	NA|NA|NA|NA		DY761340	GO:0005634|GO:0003700|GO:0009536|GO:0006355	nucleus|regulation of transcription, DNA-dependent|plastid|transcription factor activity	GR_protein|Q5MFV0~89.67~56|GR_protein|Q5MFV0~89.67~56|GR_protein|A3AEU8~89.67~56|GR_protein|Q5MFV0~89.67~56	DY761340	TC368664	TC350103	Ta.24059	TC368664(95.00|57)	similar to UniRef100_Q2TN79 Cluster: Ethylene-responsive element binding protein 2; n=1; Triticum aestivum|Rep: Ethylene-responsive element binding protein 2 - Triticum aestivum (Wheat), partial (34%)	GO:0003700 (transcription factor activity), GO:0005634 (nucleus), GO:0006355 (regulation of transcription, DNA-dependent), GO:0009536 (plastid)	NA	similar to Cluster: Putative uncharacterized protein; n=1; Oryza sativa Indica Group|Rep: Putative, partial (54%)
A_99_P207991	2.0585	up	3151.15	1487.03	2388.21	1194.5	2285.01	1109.87	1.0834476	0.9995222	1.041811	P	P	P			Rep: ORF1 - Torque teno virus, partial (30%) [TC314852]	GGTTACTGTAAGATTGCGTGCTATGCCATTTCTATTAATAGAAGTCTAATGCTTTTATCC							TA53457_4565		TC314852	Ta.55518	TC406900(100.00|60);TC419778(95.00|57)	homologue to UniRef100_Q8V7E3 Cluster: ORF1; n=1; Torque teno virus|Rep: ORF1 - Torque teno virus, partial (30%);	GO:0016023 (cytoplasmic membrane-bound vesicle);GO:0016023 (cytoplasmic membrane-bound vesicle)	NA;NA	similar to Cluster: Putative uncharacterized protein; n=1; Oryza sativa Indica Group|Rep: Putative, partial (77%) ;homologue to Cluster: Putative uncharacterized protein; n=1; Oryza sativa Indica Group|Rep: Putative, partial (54%)
A_99_P431522	2.05645	up	1175.62	526.367	948.658	474.269	882.052	453.107	1.159275	1.000184	0.9610129	P	P	P			Rep: Auxin-repressed protein - Sesbania drummondii, partial (66%) [TC298080]	ATACAATGAACGAAGTGATATCCTAGTGGTATCCCAACCCATGAGGGTTCAAGTCCAAAA				GO:0005634|GO:0008150|GO:0003674|GO:0007076|GO:0003677|GO:0000786|GO:0007283|GO:0006334|GO:0005575			CA738424		TC298080	Ta.53978	TC389737(100.00|60)	similar to UniRef100_A5JSU3 Cluster: Auxin-repressed protein; n=1; Sesbania drummondii|Rep: Auxin-repressed protein - Sesbania drummondii, partial (66%)	GO:0000786 (nucleosome), GO:0003674 (molecular_function), GO:0003677 (DNA binding), GO:0005575 (cellular_component), GO:0005634 (nucleus), GO:0006334 (nucleosome assembly), GO:0007076 (mitotic chromosome condensation), GO:0007283 (spermatogenesis), GO:0008150 (biological_process)	NA	similar to Cluster: Auxin-repressed protein-like protein ARP1 putative expressed; n=1; Oryza sativa Japonica , partial (88%)
A_99_P462307	2.05424	up	3776.52	1619.22	2598.72	1334.08	2362.75	1238.3	1.2217607	0.96194947	0.9321051	P	P	P			Rep: Endothelin B receptor-like protein 2 precursor (ETBR-LP-2) (G-protein coupled receptor 37-like 1). - Takifugu rubripes, partial (5%) [TC319806]	GTAAATTGTTGACACGGTTAGAAAGCCATCTTGTGTCGCCCAACTGCTTATGTTTACTCC							TC319806		TC319806		TC412050(100.00|60)	similar to UniRef100_UPI000065F7EA Cluster: Endothelin B receptor-like protein 2 precursor (ETBR-LP-2) (G-protein coupled receptor 37-like 1).; n=1; Takifugu rubripes|Rep: Endothelin B receptor-like protein 2 precursor (ETBR-LP-2) (G-protein coupled receptor 37-like 1). - Takifugu rubripes, partial (5%)	NA	NA	similar to Cluster: Endothelin B receptor-like protein 2 precursor (ETBR-LP-2), partial (4%)
A_99_P072015	2.05367	up	214.76	94.042	143.246	74.4281	157.708	80.0279	1.1913506	0.94457483	0.9786831	P	P	P			Triticum aestivum clone wlm4.pk0021.h10:fis, full insert mRNA sequence [BT009343]	ATATCAGTTTTGATAAGTCTTAGTCGACTGAGACTTCGTTATTTCTCAGTGGATGCTATA			BT009343				BT009343			Ta.27493	TC455326(100.00|60)	similar to UniRef100_Q5NAI4 Cluster: Lipase-like; n=1; Oryza sativa Japonica Group|Rep: Lipase-like - Oryza sativa subsp. japonica (Rice), partial (32%)	NA	NA	similar to Cluster: Putative uncharacterized protein; n=1; Oryza sativa Japonica Group|Rep: Putative, partial (22%)
A_99_P463277	2.05239	up	362.007	162.525	279.694	143.37	215.909	108.522	1.1553602	0.96410644	0.9924407	P	P	P			Rep: Os03g0560000 protein - Oryza sativa subsp. japonica (Rice), partial (26%) [TC320328]	CATTCATTGTCATAATCATAGTTCAGATCGTTCACATCTTTGCTTGATCCAATCTGCATC							CA681288		TC320328	Ta.51506	CA681288(95.00|57);TC452966(95.00|57);TC412594(100.00|60)	similar to UniRef100_Q0DQT7 Cluster: Os03g0560000 protein; n=1; Oryza sativa Japonica Group|Rep: Os03g0560000 protein - Oryza sativa subsp. japonica (Rice), partial (15%);similar to UniRef100_A1VE37 Cluster: Uracil phosphoribosyltransferase; n=2; Desulfovibrio vulgaris subsp. vulgaris|Rep: Uracil phosphoribosyltransferase - Desulfovibrio vulgaris subsp. vulgaris (strain DP4), partial (10%);simila…	NA;NA;NA	NA;NA;NA	NA;similar to Cluster: Putative uncharacterized protein; n=1; Trichomonas vaginalis G3|Rep: Putative, partial (1%) ;similar to Cluster: Os03g0560000 protein; n=1; Oryza sativa Japonica Group|Rep: Os03g0560000 protein - Oryza, partial (25%)
A_99_P355326	2.05023	up	594.173	280.461	483.016	215.936	390.756	214.87	1.083085	1.1614655	0.86280245	P	P	P			Rep: RND efflux system, outer membrane lipoprotein, NodT family precursor - Burkholderia ambifaria MC40-6, partial (4%) [TC341400]	GTACCTTTGCGCTTGCATACGTTCTGAAGTGAAGTCAAAACCAACCAGCCTCTTTTATAC							TA98413_4565		TC341400		TC434222(98.33|59)	weakly similar to UniRef100_A0T8T8 Cluster: RND efflux system, outer membrane lipoprotein, NodT family precursor; n=1; Burkholderia ambifaria MC40-6|Rep: RND efflux system, outer membrane lipoprotein, NodT family precursor - Burkholderia ambifaria MC40-6, partial (4%)	NA	NA	similar to Cluster: Putative uncharacterized protein; n=1; Oryza sativa Indica Group|Rep: Putative, partial (15%)
A_99_P375797	2.0461	up	81.5842	40.9918	54.3715	25.7708	50.427	24.7193	0.9929557	1.0771152	1.0285568	M	M	P			Rep: Chromosome chr5 scaffold_2, whole genome shotgun sequence - Vitis vinifera (Grape), partial (9%) [TC356564]	AATCTTGGGAAGAATTTGTTTGAAATGAGGAGCTGATCCTCTGTTCAATCATCAAGTAAA							TA104515_4565		TC356564		TC449696(100.00|60)	homologue to UniRef100_A7NX47 Cluster: Chromosome chr5 scaffold_2, whole genome shotgun sequence; n=1; Vitis vinifera|Rep: Chromosome chr5 scaffold_2, whole genome shotgun sequence - Vitis vinifera (Grape), partial (9%)	NA	NA	homologue to Cluster: Putative uncharacterized protein; n=1; Vitis vinifera|Rep: Putative uncharacterized, partial (7%)
A_99_P106960	2.04598	up	59.0862	25.9863	34.0885	16.591	39.5525	21.5749	1.1850696	1.0388846	0.874412	M	M	M			WHE1116_A12_B24ZS Wheat etiolated seedling root normalized cDNA library Triticum aestivum cDNA clone WHE1116_A12_B24, mRNA sequence [BE443627]	GGACAAATGATCCCTTTTCTACTAGTGCTGGCACATGATGGTGCTCGCTATATTAGTTAT			BE443627				BE443627	TC417709	TC325326	Ta.40168	TC417709(100.00|60)		NA	NA	similar to Cluster: Putative uncharacterized protein; n=1; Hahella chejuensis KCTC 2396|Rep: Putative, partial (16%)
A_99_P344846	2.04392	up	2236.07	1119.62	1878.77	893.291	1767.63	869.549	0.9979534	1.0725832	1.0234795	P	P	P				GGTACTGCTGACTCTGTCACTCATTCATGTAATTTGTGCTTCTATTCTGATGTACTTCCA							TA95127_4565		TC308728		TC400681(98.33|59)		NA	NA	weakly similar to Cluster: Putative uncharacterized protein; n=1; Oryza sativa Indica Group|Rep: Putative, partial (8%)
A_99_P324451	2.04344	up	1375.57	598.038	941.955	487.836	872.425	454.1	1.201722	0.9492626	0.9420204	P	P	P			Rep: Chromosome chr4 scaffold_6, whole genome shotgun sequence - Vitis vinifera (Grape), partial (32%) [TC295531]	TTTCAGAAATCTGCTGAGATGCATGTAGTGCACACACCTAGGCTGGCTAATAAGTTACCG							TA88867_4565		TC295531		TC385742(100.00|60)	weakly similar to UniRef100_A7P4B8 Cluster: Chromosome chr4 scaffold_6, whole genome shotgun sequence; n=1; Vitis vinifera|Rep: Chromosome chr4 scaffold_6, whole genome shotgun sequence - Vitis vinifera (Grape), partial (32%)	NA	NA	similar to Cluster: Putative uncharacterized protein; n=1; Oryza sativa Indica Group|Rep: Putative, partial (42%)
A_99_P470337	2.04296	up	98.0907	43.8393	67.6024	35.0424	59.8699	30.3083	1.1618905	0.9479724	0.9821172	M	M	P			Rep: SWIM zinc finger family protein-like - Oryza sativa subsp. japonica (Rice), partial (22%) [TC324386]	CCATCATTTGGATGGTTACGTGGATATAATTATTCCAGGGAGTAATAGTTGAATTTAAGC							TC324386		TC324386		TC416759(100.00|60)	similar to UniRef100_Q69L44 Cluster: SWIM zinc finger family protein-like; n=1; Oryza sativa Japonica Group|Rep: SWIM zinc finger family protein-like - Oryza sativa subsp. japonica (Rice), partial (22%)	NA	NA	similar to Cluster: Putative uncharacterized protein; n=1; Oryza sativa Indica Group|Rep: Putative, partial (23%)
A_99_P353746	2.04159	up	140.161	73.3644	118.821	62.5786	116.926	49.8442	0.9339289	0.9250479	1.2301022	P	P	P				TGAGCCTGTTCAACCCGACCACTGTAATAAAAGTACTAGCTGGCAGAGACTCAATTGTTT							TA97914_4565		TC302442		TC394186(100.00|60)		NA	NA	homologue to Cluster: PREDICTED: hypothetical protein; n=1; Macaca mulatta|Rep: PREDICTED: hypothetical protein, partial (9%)
A_99_P294361	2.04015	up	7234.47	3339.95	4964.89	2476.72	4557.78	2330.6	1.1150589	1.0033302	0.96762943	P	P	P			Rep: Protamine II-5 - Chrysemys picta, partial (47%) [TC336857]	CGAGTGCTATGTGATGTGAGGATTGACTAGTTTCTTGTACAGCAGCACTTGTGTGCGATT							TA80044_4565		TC286457		TC377925(100.00|60)		NA	NA	homologue to Cluster: PREDICTED: similar to nitric oxide synthase 1 (neuronal) adaptor protein; n=1; Macaca, partial (3%)
A_99_P532597	2.03994	up	174.043	76.8754	133.663	67.7334	113.552	59.7617	1.1788529	0.9806619	0.9260559	P	P	P				CTGGATTGGACCCCATCTGTTACTCAAGCATGTTGTATACTTCTGTCATCTTCATTGACT							CA499315		TC352534		TC445588(100.00|60)		NA	NA	weakly similar to Cluster: Putative uncharacterized protein; n=1; Oryza sativa Indica Group|Rep: Putative, partial (3%)
A_99_P500347	2.03841	up	491.882	245.592	426.795	205.308	403.365	198.281	1.0020456	1.0557518	1.02454	P	P	P			Rep: Os03g0227900 protein - Oryza sativa subsp. japonica (Rice), partial (31%) [TC339082]	CGTGGCGGACTAAGCTTGATGCTAATGATTATGGTGTATAAATAGAGAGACCATTAGTCT							CD889264		TC339082		TC431876(100.00|60)	homologue to UniRef100_Q0DTS5 Cluster: Os03g0227900 protein; n=1; Oryza sativa Japonica Group|Rep: Os03g0227900 protein - Oryza sativa subsp. japonica (Rice), partial (31%)	NA	NA	homologue to Cluster: Putative uncharacterized protein; n=1; Oryza sativa Indica Group|Rep: Putative, partial (32%)
A_99_P291306	2.0383	up	353.137	154.258	271.706	144.511	231.636	117.733	1.1948851	0.910871	0.97633886	P	P	P			Rep: Chromosome chr18 scaffold_1, whole genome shotgun sequence - Vitis vinifera (Grape), partial (92%) [TC297869]	AACTATTTGAACGCTTTTTACATGTCAGCTGGCCCTGGTAAACTACTGCTTCATTTATGG							TA79175_4565		TC297869		TC389527(98.36|60)	weakly similar to UniRef100_A7NVQ3 Cluster: Chromosome chr18 scaffold_1, whole genome shotgun sequence; n=1; Vitis vinifera|Rep: Chromosome chr18 scaffold_1, whole genome shotgun sequence - Vitis vinifera (Grape), partial (92%)	GO:0003674 (molecular_function), GO:0005575 (cellular_component), GO:0009536 (plastid)	NA	similar to Cluster: OSIGBa0099L20.5 protein; n=1; Oryza sativa|Rep: OSIGBa0099L20.5 protein - Oryza sativa, partial (88%)
A_99_P564652	2.03766	up	2037.28	966.683	1657.36	803.501	1478.26	759.542	1.0755271	1.0445195	0.9606972	P	P	P				TTATGACGAGCCTGCGTTTGAAGATATCACTTTTAACCTGGATGCATGTGTTTGTGGCCT							TA76672_4565		TC364457		TC458114(96.67|58);TC457827(100.00|60)	;	NA;GO:0005739 (mitochondrion)	NA;NA	similar to Cluster: Putative uncharacterized protein; n=2; Oryza sativa|Rep: Putative uncharacterized protein, partial (28%) ;similar to Cluster: Putative uncharacterized protein; n=2; Oryza sativa|Rep: Putative uncharacterized protein, partial (64%)
A_99_P259676	2.03727	up	27965.2	13905.3	26678.3	13192.1	23959.6	11524.3	1.0079956	1.0159913	1.0559177	P	P	P			Rep: Sulfotransferase domain containing protein, expressed - Oryza sativa subsp. japonica (Rice), partial (68%) [TC298336]	TGCATGCTGTTGGTGTCCTCTTTCTCAATGAAAAAGTAAAACATCTGTGGTTTGTCGTGG							TA69912_4565		TC298336		TC452426(100.00|60);TC434172(100.00|60)	similar to UniRef100_Q0ISW6 Cluster: Os11g0450400 protein; n=2; Oryza sativa Japonica Group|Rep: Os11g0450400 protein - Oryza sativa subsp. japonica (Rice), partial (9%);weakly similar to UniRef100_Q2R3T7 Cluster: Sulfotransferase domain containing protein, expressed; n=1; Oryza sativa Japonica Group|Rep: Sulfotransferase domain containing protein, expressed - Oryza sativa subsp. japonica (Rice),…	NA;GO:0005739 (mitochondrion)	NA;NA	similar to Cluster: Putative uncharacterized protein; n=1; Oryza sativa Indica Group|Rep: Putative, partial (8%) ;weakly similar to Cluster: Putative uncharacterized protein; n=1; Oryza sativa Indica Group|Rep: Putative, partial (69%)
A_99_P548612	2.0365	up	194.931	84.4001	140.083	72.7352	142.887	75.2517	1.2076478	0.94555366	0.9250778	P	P	P			Rep: Srg6 - Triticum aestivum (Wheat), partial (29%) [TC358610]	CGTGTCATTTTGACATGGAACTTGGTTTTCACTCACAATAATTTGTTGTGCAATGTGTTT							TC358610		TC358610		TC451796(100.00|60)	UniRef100_A1DU56 Cluster: Srg6; n=1; Triticum aestivum|Rep: Srg6 - Triticum aestivum (Wheat), partial (29%)	NA	NA	Cluster: Srg6; n=1; Triticum aestivum|Rep: Srg6 - Triticum aestivum (Wheat), partial (28%)
A_99_P225626	2.03277	up	6956.32	3005.64	4858.09	2611.86	4671.03	2393.89	1.2106534	0.8953113	0.96438414	P	P	P				AGGCGCTGTGATATGTGGTGTAAGTATGTCCGCATTCAAGGCTTGTAAGTACATTGTTTG							TA60158_4565
A_99_P444122	2.02918	up	743.142	328.625	440	249.854	465.824	222.024	1.1771964	0.8164177	1.0690665	P	P	P			Rep: At1g68400/T2E12_5 - Arabidopsis thaliana (Mouse-ear cress), partial (6%) [TC307550]	AGGAGGCCGTGTTGTACATCAGGTCGGTTCATTGAGCCATATATAAAGCAAAGGAAACGA							TC307550		TC307550		TC399448(100.00|60)	similar to UniRef100_Q94JL9 Cluster: At1g68400/T2E12_5; n=1; Arabidopsis thaliana|Rep: At1g68400/T2E12_5 - Arabidopsis thaliana (Mouse-ear cress), partial (5%)	NA	NA	similar to Cluster: At1g68400/T2E12_5; n=1; Arabidopsis thaliana|Rep: At1g68400/T2E12_5 - Arabidopsis thaliana , partial (5%)
A_99_P387227	2.02598	up	471.524	239.278	385.06	168.928	344.151	185.898	0.97864294	1.1886744	0.8885331	P	P	P			Rep: Chromosome chr1 scaffold_166, whole genome shotgun sequence - Vitis vinifera (Grape), partial (29%) [TC342935]	TGCTGGTGGTTGAATGAGCTTCATGTAAGATGATGATGGTGATGTTCTGGCCATGGATGA							TA107301_4565		TC342935		TC435752(100.00|60)	similar to UniRef100_A7QT70 Cluster: Chromosome chr1 scaffold_166, whole genome shotgun sequence; n=1; Vitis vinifera|Rep: Chromosome chr1 scaffold_166, whole genome shotgun sequence - Vitis vinifera (Grape), partial (29%)	NA	NA	similar to Cluster: Systemin receptor-like; n=1; Oryza sativa Japonica Group|Rep: Systemin receptor-like -, partial (27%)
A_99_P036619	2.02583	up	13008.5	6474.11	11799.8	5632.79	10106.2	5116.61	1.0067053	1.0668423	0.98198414	P	P	P			WHE0060_B10_C20ZK Wheat endosperm cDNA library Triticum aestivum cDNA clone WHE0060_B10_C20, mRNA sequence [BQ167250]	AAGCCGCGTGTTGTACAGAATACAGAGCTACTGTATAAAGAAACCCATTTCGCCGTGATT			BQ167250				BQ167250	TC411043		Ta.13575
A_99_P341916	2.02393	up	1436.74	638.337	1043.98	528.656	942.806	505.458	1.170412	0.9816952	0.89937013	P	P	P			Rep: Chromosome chr13 scaffold_45, whole genome shotgun sequence - Vitis vinifera (Grape), partial (17%) [TC279560]	ACCCTGAAGATATAGTTTTGGTGTTGACGTCGTACCTGTATCGTCGAAGATTTATTGTCC							TA94166_4565		TC279560		TC370993(100.00|60)	weakly similar to UniRef100_A7Q214 Cluster: Chromosome chr13 scaffold_45, whole genome shotgun sequence; n=1; Vitis vinifera|Rep: Chromosome chr13 scaffold_45, whole genome shotgun sequence - Vitis vinifera (Grape), partial (17%)	NA	NA	similar to Cluster: Putative uncharacterized protein; n=1; Oryza sativa Indica Group|Rep: Putative, partial (46%)
A_99_P186457	2.02387	up	87.7829	42.106	67.2018	29.8773	48.1389	27.2305	1.0599141	1.1694514	0.82197756	M	M	P			G118.114N01F010717 G118 Triticum aestivum cDNA clone G118114N01, mRNA sequence [CD890506]	CCAACCTCTACTGTATATGTGTAGGTCCTCTATTTCGTTGAACCTTACATGCCTGCCACT			CD890506				CD890506	TC459895		Ta.61151
A_99_P371562	2.02376	up	3948.46	1790.1	2814.87	1461.33	2643.89	1355.26	1.1412477	0.9457864	0.9640885	P	P	P				CTACCTACCTACCTGGGTTTGTAAATAACCTTGTGTTTTTTGGGCGAGCGATTGGAATGC							TA103475_4565
A_99_P436107	2.0229	up	170.41	84.5032	148.492	68.6428	100.62	53.0263	1.0119295	1.1132078	0.9241413	P	P	P			Rep: Chromosome undetermined scaffold_30, whole genome shotgun sequence - Vitis vinifera (Grape), partial (60%) [TC301662]	GTTAAGTGTGTGACATCACTATACTCATCAATCGTCAATTGACTTTTTTCCAGGAGCAGC				GO:0008150|GO:0003674|GO:0016023			TC301662		TC301662		TC393407(100.00|60)	weakly similar to UniRef100_A7PTP4 Cluster: Chromosome undetermined scaffold_30, whole genome shotgun sequence; n=1; Vitis vinifera|Rep: Chromosome undetermined scaffold_30, whole genome shotgun sequence - Vitis vinifera (Grape), partial (60%)	GO:0003674 (molecular_function), GO:0008150 (biological_process), GO:0016023 (cytoplasmic membrane-bound vesicle)	NA	similar to Cluster: Putative reverse transcriptase; n=2; Oryza sativa Japonica Group|Rep: Putative reverse, partial (20%)
A_99_P371662	2.0227	up	646.308	302.196	483.928	229.636	444.982	242.348	1.096737	1.0754428	0.87666804	P	P	P			Rep: Poor homologous synapsis 1 protein - Zea mays (Maize), partial (8%) [TC335827]	GTATGCTTTCTCTGATGTACTAGCACGTAGCATTGGTCGTAGTTCGACAGTTGACGAATT							TA103503_4565		TC335827		TC428553(100.00|60)	similar to UniRef100_Q6W2J0 Cluster: Poor homologous synapsis 1 protein; n=1; Zea mays|Rep: Poor homologous synapsis 1 protein - Zea mays (Maize), partial (8%)	NA	NA	similar to Cluster: Poor homologous synapsis 1 protein; n=1; Zea mays|Rep: Poor homologous synapsis 1 protein, partial (8%)
A_99_P499707	2.02075	up	173.003	97.0351	160.001	74.1285	143.636	66.9865	0.83421946	1.1099783	1.1004748	P	P	P				AGCAGCAAGTTGCCAGAAACATGTCCCATTCCCATTCCCATTGTGTGTGTAGTATGAATG							TC338801		TC338801		TC431592(100.00|60)		NA	NA	Cluster: PREDICTED: similar to Probable dolichyl pyrophosphate Glc1Man9GlcNAc2 alpha-1, partial (3%)
A_99_P324876	2.01997	up	901.423	441.698	776.97	381.866	708.241	356.814	1.0291423	1.0247926	0.9890689	P	P	P			Rep: Os02g0597900 protein - Oryza sativa subsp. japonica (Rice), partial (17%) [TC342656]	TACTGTGTATGATTTGACATGTATCTGTGAACCGCGGTTTGGTTGAAGTCGCCGTTGATG							TA89007_4565		TC342656		TC435478(100.00|60)	similar to UniRef100_Q0DZU5 Cluster: Os02g0597900 protein; n=3; Oryza sativa|Rep: Os02g0597900 protein - Oryza sativa subsp. japonica (Rice), partial (17%)	GO:0005739 (mitochondrion)	NA	similar to Cluster: Putative b-keto acyl reductase; n=1; Oryza sativa Japonica Group|Rep: Putative b-keto acyl , partial (32%)
A_99_P526612	2.01653	up	367.313	183.467	334.161	154.849	297.676	156.84	1.0014881	1.1096834	0.9244519	P	P	P			CJ665027 Y.Ogihara unpublished cDNA library Wh_KMP Triticum aestivum cDNA clone whkp2b05 5', mRNA sequence [CJ665027]	CATCTGTGCCTGGGTGGTGTTGCAAGCTTCACTGGCAATACAAAAACATTTGTTCAGTTT			CJ665027				CJ665027	TC443156	TC350214	Ta.44805	TC443156(100.00|60)		NA	NA	NA
A_99_P563737	2.01646	up	251.626	141.494	228.633	113.975	204.554	88.9996	0.83054686	1.0043215	1.2006102	P	P	P			Rep: PIIIa - Snake adenovirus 1 (SnAdV-1), partial (4%) [TC364137]	GATTCTGTAAGTTGTTCTGTATGCAAGATGGTGGCAGAGTGAGTATGCTCTTTCAGATTT							CD901063		TC364137		TC457597(100.00|60)	similar to UniRef100_A9CB89 Cluster: PIIIa; n=1; Snake adenovirus 1|Rep: PIIIa - Snake adenovirus 1 (SnAdV-1), partial (4%)	NA	NA	similar to Cluster: PIIIa; n=1; Snake adenovirus 1|Rep: PIIIa - Snake adenovirus 1 (SnAdV-1), partial (3%)
A_99_P285541	2.01399	up	3557.98	1701.78	2914.14	1442	2614.26	1352.14	1.0640143	1.0149995	0.9511586	P	P	P			Rep: GATA zinc finger family protein, expressed - Oryza sativa subsp. japonica (Rice), partial (50%) [TC330805]	GTCGTCACTTGTGGTTGGTGATACAATATTATGCCCGCCATTATATTGCGATGTTATGCT							TA77486_4565		TC330805		TC423400(95.08|58)	similar to UniRef100_Q2QLX6 Cluster: GATA zinc finger family protein, expressed; n=2; Oryza sativa|Rep: GATA zinc finger family protein, expressed - Oryza sativa subsp. japonica (Rice), partial (50%)	NA	NA	similar to Cluster: GATA zinc finger family protein expressed; n=2; Oryza sativa|Rep: GATA zinc finger family , partial (49%)
A_99_P497217	2.01079	up	164.058	76.3553	99.6118	45.712	102.923	59.2726	1.1034055	1.1237451	0.79613024	P	P	P				TACTGGGTCGAGGAGGATAAGGTGTACTCTTATCCTTATTATTAAGTATATTTTGTCCAG							TC337718		TC337718		TC430486(100.00|60)		NA	NA	weakly similar to Cluster: Putative uncharacterized protein P0700F06.21; n=1; Oryza sativa Japonica Group|Rep:, partial (7%)
A_99_P424420	2.00785	up	273.014	119.045	184.804	97.289	175.571	94.4893	1.1974669	0.9256506	0.89383113	P	P	P			Rep: ORF1 - Torque teno virus, partial (33%) [TC313490]	CTACCAACAGTAATTCTCCCGATGTCTGTTAACTTCATCTGAACAATTTTGCTGTGTGAT							TC292731		TC292731		TC399058(100.00|60);TC405502(100.00|60);TC384253(100.00|60)	;similar to UniRef100_Q9WSV9 Cluster: ORF1; n=1; Torque teno virus|Rep: ORF1 - Torque teno virus, partial (33%);	NA;NA;NA	NA;NA;NA	similar to Cluster: Conserved hypothetical membrane protein; n=1; Azoarcus sp. BH72|Rep: Conserved, partial (25%) ;similar to Cluster: Putative uncharacterized protein; n=1; Oryza sativa Japonica Group|Rep: Putative, partial (12%) ;similar to Cluster: PREDICTED: hypothetical protein partial; n=1; Macaca mulatta|Rep: PREDICTED: hypothetical , partial (8%)
A_99_P361416	2.00657	up	406.962	201.172	313.954	165.823	327.373	155.198	1.0164647	0.92091066	1.0768255	P	P	P				AATCAATCGAAGCACTAGAGTTTTGCGTCTTTGGTATAGGTGGTGATTAATCAAATCAAT							TA100489_4565
A_99_P544342	2.00425	up	2149.34	1089.44	1885.26	946.488	1719.35	839.2	0.98030376	0.9941072	1.0347748	P	P	P				AGGGCCTGTGTCCTGTGTGATGATTGGTAGTGTATGCTGGAACCTCTGTTATATTGAGAT							TC357036		TC357036
A_99_P471642	2.00048	up	1421.56	689.244	1122.97	532.554	977.058	530.778	1.0443926	1.0763167	0.8803368	P	P	P				TGTAAAGGAAGAAGATACCGAGCGGCAAACAAAATGAAAGCTTCAAGAATCATTCCATGC							TC325112		TC325112		TC417493(100.00|60)	similar to UniRef100_P13983 Cluster: Extensin precursor; n=1; Nicotiana tabacum|Rep: Extensin precursor - Nicotiana tabacum (Common tobacco), partial (5%)	NA	NA	similar to Cluster: Putative uncharacterized protein; n=1; Trichomonas vaginalis G3|Rep: Putative, partial (6%)
A_99_P229541	190.061	down	4.37514	1931.18	23.0526	1606.21	6.6998	1495.64	-8.785935	-6.1225915	-7.802427	M	M	M			Rep: Chloroplast pigment-binding protein CP24 - Nicotiana tabacum (Common tobacco), partial (74%) [TC317192]	TAGTCTGAGCTCTGTAATTTAAGGCAGAATGAGCAAGGGCATTTGATTCATCACCTACCA							TA61423_4565		TC317192		TC418054(100.00|60)	homologue to UniRef100_Q0PWS6 Cluster: Chloroplast pigment-binding protein CP24; n=1; Nicotiana tabacum|Rep: Chloroplast pigment-binding protein CP24 - Nicotiana tabacum (Common tobacco), partial (74%)	GO:0009535 (chloroplast thylakoid membrane), GO:0009536 (plastid), GO:0009783 (photosystem II antenna complex), GO:0010287 (plastoglobule), GO:0015979 (photosynthesis)	NA	homologue to Cluster: OSJNBa0036B21.6 protein; n=2; Oryza sativa|Rep: OSJNBa0036B21.6 protein - Oryza sativa, partial (77%)
A_99_P287991	136.523	down	18.843	2671.68	18.2774	2133.86	12.31	1892.32	-7.147573	-6.867256	-7.264184	M	M	P				AATACAAGTCATATTTCCTTGGGTATGGCTGTAAGGGGGGTGACTAGAGATAACACCACC							TA78225_4565		TC351860	Ta.31584	CA666703(100.00|60);TC444853(100.00|60)	;	NA;NA	NA;NA	NA;homologue to Cluster: Putative uncharacterized protein; n=1; Oryza sativa Indica Group|Rep: Putative, partial (3%)
A_99_P093310	128.474	down	3.29235	823.748	6.31136	688.689	6.0504	469.94	-7.9669414	-6.7697577	-6.2793007	M	M	M			FGAS075714 Triticum aestivum FGAS: Library 2 Gate 3 Triticum aestivum cDNA, mRNA sequence [CV781303]	TTACCTAAAAAGCCCGTGGAACAGTGGGACCTAACTAAAATTTGGGGTGAAGGTTTCTGA			CV781303				CV781303	TC424942	TC332333	Ta.35224	TC424942(100.00|60)	similar to UniRef100_Q0J0L8 Cluster: Os09g0493700 protein; n=1; Oryza sativa Japonica Group|Rep: Os09g0493700 protein - Oryza sativa subsp. japonica (Rice), partial (24%)	NA	NA	similar to Cluster: Os09g0493700 protein; n=1; Oryza sativa Japonica Group|Rep: Os09g0493700 protein - Oryza, partial (23%)
A_99_P411102	111.536	down	12.1454	1454.47	5.94058	1149.27	18.0652	1081.94	-6.9039416	-7.595896	-5.9042664	M	M	M			Rep: Atency associated nuclear antigen-like - Oryza sativa subsp. japonica (Rice), partial (4%) [TC281725]	CCTGGAATTTGGTAAGGAACTTAATTTGGGGGGTGACTAATGGGCAACTCCTTACGAATT							DR738030		TC281725	Ta.24424	TC373168(100.00|60)	weakly similar to UniRef100_Q6H3Y9 Cluster: Atency associated nuclear antigen-like; n=1; Oryza sativa Japonica Group|Rep: Atency associated nuclear antigen-like - Oryza sativa subsp. japonica (Rice), partial (4%)	NA	NA	similar to Cluster: Putative uncharacterized protein; n=2; Oryza sativa|Rep: Putative uncharacterized protein, partial (58%)
A_99_P229446	102.371	down	12.6036	2016.46	24.9695	1712.24	16.8102	1643.83	-7.3218455	-6.0995727	-6.6115785	M	M	M				TATAGTCTGAGCTCTGTAATTTAAGGCAGAATGAGCAAGGGCATTTGATTCATCAAAAAA							TA61400_4565			Ta.25600
A_99_P229561	100.288	down	5.55894	802.043	10.5727	685.519	6.07937	655.491	-7.172726	-6.0187736	-6.7525086	M	M	M				CTGTAATTTAAGGCAGAATGAGCAAGGGCATTTGATTCATCACCTACCAAGTCTTTTACT							TA61428_4565
A_99_P203481	93.4057	down	5.97049	830.251	11.3555	691.612	6.57611	632.754	-7.1195536	-5.9284964	-6.588267	M	M	M				GGTGTTGTAACCGATGTAAAGAATGAATACCCTTTTGAACCTTATGTTGGCATCGTCCAC							TA52068_4565			Ta.27032
A_99_P409112	89.6984	down	14.4134	934.306	5.64827	703.568	7.5805	677.544	-6.0184174	-6.9607377	-6.4818788	M	M	M			Rep: Chlorophyll a/b-binding protein WCAB precursor - Triticum aestivum (Wheat), partial (97%) [TC279713]	GTAACATCATGGTGTAAATTACAAGGATTTGGGGGAAATGGTTTATCTGCCCGCTGCCTC				GO:0015979|GO:0009535|GO:0042651|GO:0010287|GO:0016168|GO:0005198|GO:0030076|GO:0009536|GO:0009769			TC279713		TC279713		TC371150(100.00|60)	homologue to UniRef100_O24401 Cluster: Chlorophyll a/b-binding protein WCAB precursor; n=1; Triticum aestivum|Rep: Chlorophyll a/b-binding protein WCAB precursor - Triticum aestivum (Wheat), partial (97%)	GO:0005198 (structural molecule activity), GO:0009535 (chloroplast thylakoid membrane), GO:0009536 (plastid), GO:0009769 (photosynthesis, light harvesting in photosystem II), GO:0010287 (plastoglobule), GO:0015979 (photosynthesis), GO:0016168 (chlorophyll binding), GO:0030076 (light-harvesting complex), GO:0042651 (thylakoid membrane)	NA	homologue to Cluster: Chlorophyll a/b-binding protein WCAB precursor; n=1; Triticum aestivum|Rep: Chlorophyll a/, partial (96%)
A_99_P120969	89.2318	down	10.5682	1004.05	6.80037	851.746	13.1959	787.887	-6.5699635	-6.9686646	-5.89983	M	M	M			CJ690959 Y.Ogihara unpublished cDNA library Wh_RDr Triticum aestivum cDNA clone whrd3k18 5', mRNA sequence [CJ690959]	GCCCGACGCAAAATGTATCTGTATTTCTCGTTTGATATATTCTGATTTTGATCTACGTTT			CJ690959				CJ690959	TC433744	TC340928	Ta.44404	TC433744(100.00|60)		NA	NA	similar to Cluster: Glutaminyl-tRNA synthetase; n=1; Dokdonia donghaensis MED134|Rep: Glutaminyl-tRNA, partial (2%)
A_99_P503697	88.3465	down	3.82811	644.784	9.49306	509.319	6.24262	476.346	-7.396039	-5.745554	-6.253712	M	M	M			Rep: Chromosome chr18 scaffold_137, whole genome shotgun sequence - Vitis vinifera (Grape), partial (13%) [TC340500]	CTGTGAGTTGTACTGAACTCCATATTATTCAGATGTGTCAGGCTTTCTCTTGGGACTTTC							TA56008_4565		TC340500	Ta.9798	TC376922(93.33|56);CD863963(100.00|60)	homologue to UniRef100_A7QPE5 Cluster: Chromosome chr18 scaffold_137, whole genome shotgun sequence; n=1; Vitis vinifera|Rep: Chromosome chr18 scaffold_137, whole genome shotgun sequence - Vitis vinifera (Grape), partial (42%);similar to UniRef100_A7QPE5 Cluster: Chromosome chr18 scaffold_137, whole genome shotgun sequence; n=1; Vitis vinifera|Rep: Chromosome chr18 scaffold_137, whole genome shot…	NA;NA	NA;NA	homologue to Cluster: EST C74302(E30840) corresponds to a region of the predicted gene; n=3; Oryza sativa|Rep:, partial (42%) ;NA
A_99_P506402	85.9323	down	4.00995	551.24	6.24629	513.544	5.9951	336.595	-7.1029534	-6.361343	-5.811088	M	M	M			Rep: Chromosome chr14 scaffold_27, whole genome shotgun sequence - Vitis vinifera (Grape), partial (16%) [TC341714]	GCACTTTTACTCCTACAGTGACGTGCACATATATCGATCGGGGTGGGTGAAGTCTTTTTT							TC341714		TC341714		TC434526(100.00|60)	weakly similar to UniRef100_A7PRJ8 Cluster: Chromosome chr14 scaffold_27, whole genome shotgun sequence; n=1; Vitis vinifera|Rep: Chromosome chr14 scaffold_27, whole genome shotgun sequence - Vitis vinifera (Grape), partial (16%)	NA	NA	similar to Cluster: Putative uncharacterized protein; n=1; Oryza sativa Indica Group|Rep: Putative, partial (13%)
A_99_P233976	84.1569	down	8.22092	863.763	9.37404	717.007	8.25442	612.188	-6.7151914	-6.2571716	-6.2126646	M	M	M				TGTAACATCACGGTGTAAATTCAAGGATCTTGGGGAAATGGTTGATCTGCCGCTTGCTTC							TA62738_4565				TC420223(92.19|59);TC372273(92.19|59);TC410201(92.19|59);TC436646(92.19|59);TC371656(92.19|59);TC375306(92.19|59)	homologue to UniRef100_O24401 Cluster: Chlorophyll a/b-binding protein WCAB precursor; n=1; Triticum aestivum|Rep: Chlorophyll a/b-binding protein WCAB precursor - Triticum aestivum (Wheat), partial (90%);homologue to UniRef100_O24401 Cluster: Chlorophyll a/b-binding protein WCAB precursor; n=1; Triticum aestivum|Rep: Chlorophyll a/b-binding protein WCAB precursor - Triticum aestivum (Wheat), par…	GO:0005198 (structural molecule activity), GO:0009535 (chloroplast thylakoid membrane), GO:0009536 (plastid), GO:0009769 (photosynthesis, light harvesting in photosystem II), GO:0010287 (plastoglobule), GO:0015979 (photosynthesis), GO:0016168 (chlorophyll binding), GO:0030076 (light-harvesting complex), GO:0042651 (thylakoid membrane);GO:0005198 (structural molecule activity), GO:0009535 (chlorop…	NA;NA;NA;NA;NA;NA	homologue to Cluster: Chlorophyll a/b-binding protein WCAB precursor; n=1; Triticum aestivum|Rep: Chlorophyll a/, partial (90%) ;homologue to Cluster: Putative uncharacterized protein; n=1; Homo sapiens|Rep: Putative uncharacterized protein, partial (86%) ;homologue to Cluster: Putative uncharacterized protein; n=1; Homo sapiens|Rep: Putative uncharacterized protein, partial (70%) ;homologue to C…
A_99_P214086	83.2711	down	72.1415	8149.34	94.4417	6285.55	77.0268	5915.72	-6.8197083	-6.056471	-6.26305	P	P	P				CGCATCCAAGCGATTGCTGGGCATGTTTTGTTAATATATAAAGATATTGAGTATACCTAT							TA55677_4565		TC312724	Ta.53862	TC389454(100.00|60);TC372463(100.00|60);TC383825(100.00|57);TC458076(100.00|60);CK213410(96.67|58);TC376723(100.00|60);TC439380(100.00|60);TC390783(100.00|60);TC448031(100.00|60);TC433227(100.00|60);TC404737(100.00|60);TC451747(100.00|57);TC409905(98.28|57);TC457516(100.00|60);TC436312(100.00|60)	homologue to UniRef100_Q40073 Cluster: Ribulose bisphosphate carboxylase/oxygenase activase A, chloroplast precursor; n=3; Triticeae|Rep: Ribulose bisphosphate carboxylase/oxygenase activase A, chloroplast precursor - Hordeum vulgare (Barley), partial (73%);homologue to UniRef100_Q40073 Cluster: Ribulose bisphosphate carboxylase/oxygenase activase A, chloroplast precursor; n=3; Triticeae|Rep: Rib…	GO:0009409 (response to cold), GO:0009536 (plastid);NA;GO:0009409 (response to cold), GO:0009536 (plastid);NA;NA;GO:0009409 (response to cold), GO:0009536 (plastid);GO:0009409 (response to cold), GO:0009536 (plastid);NA;NA;NA;GO:0009409 (response to cold), GO:0009536 (plastid);NA;NA;NA;NA	NA;NA;NA;NA;NA;ribulose-1,5-bisphosphate carboxylase activase [Triticum aestivum];NA;NA;NA;NA;NA;NA;NA;NA;NA	homologue to Cluster: Ribulose bisphosphate carboxylase/oxygenase activase A chloroplast precursor; n=3;, partial (72%) ;homologue to Cluster: Ribulose bisphosphate carboxylase/oxygenase activase A chloroplast precursor; n=3;, partial (44%) ;homologue to Cluster: Ribulose bisphosphate carboxylase/oxygenase activase A chloroplast precursor; n=3;, partial (58%) ;Cluster: Predicted protein; n=1; Mon…
A_99_P221026	80.762	down	12.6786	941.854	8.48871	770.217	9.25274	723.118	-6.2150326	-6.5035763	-6.2882056	M	M	M			Rep: Photosystem II subunit PsbS - Zea mays (Maize), partial (71%) [TC286845]	TTGCCTTATGAAAAACAAGAGCTAGCAGCTAATTTGCCATGCATGCCGACAGTTGCGGAT							TA58647_4565		TC286845		TC378249(95.08|58)	homologue to UniRef100_Q6WFB1 Cluster: Photosystem II subunit PsbS; n=1; Zea mays|Rep: Photosystem II subunit PsbS - Zea mays (Maize), partial (70%)	GO:0009536 (plastid), GO:0016020 (membrane)	NA	homologue to Cluster: Putative uncharacterized protein; n=2; Oryza sativa|Rep: Putative uncharacterized protein, partial (70%)
[truncated: 1,188 more rows]
